# Supplementary material for: Genome-wide analysis of long non-coding RNAs (lncRNAs) in tea plants (Camellia sinensis) lateral roots in response to nitrogen application
Source: Front Plant Sci. 2023 Feb 24;14:1080427. doi: 10.3389/fpls.2023.1080427 (PMC9998519; doi:10.3389/fpls.2023.1080427)
Supplement: Supplementary file 3 [file Table_3.xls]

## Sheet: Sheet1
KEGG_A_class	KEGG_B_class	Pathway	Pvalue	Qvalue	Pathway ID	Genes	K_IDs
Genetic Information Processing	Folding, sorting and degradation	Protein processing in endoplasmic reticulum	1.36495e-05	0.00154239	ko04141	LJ.602.1;LJ.893.2;LJ.4675.4;LJ.4776.1;LJ.5756.1;LJ.5890.2;evm.model.Cha04g020300;evm.model.Cha04g021250;evm.model.Cha05g015710;LJ.11966.1;LJ.13245.1;LJ.13766.1;evm.model.Cha07g006930;evm.model.Cha07g014660;LJ.16004.1;evm.model.Cha08g017930;evm.model.Cha09g007930;evm.model.Cha09g008880;evm.model.Cha09g012540;LJ.19616.1;evm.model.Cha10g005680;LJ.21844.1;LJ.22012.1;evm.model.Cha11g006970;LJ.23279.1;…	K03237+K12667+K14018+K14016+K03283+K08054+K03283+K11863+K04079+K08057+K13989+K07953+K10839+K14012+K10636+K04079+K09580+K09580+K06689+K03347+K03283+K14007+K12667+K13993+K09490+K07953+K04523+K12275+K08054+K10839+K11718+K07953+K04523+K01228+K13993+K07953+K10839+K10636+K10636+K01456+K12666+K04523+K03283+K13993+K12669
Metabolism	Biosynthesis of other secondary metabolites	Anthocyanin biosynthesis	0.00167192	0.0944635	ko00942	LJ.10358.7;evm.model.Cha05g005760;evm.model.Cha08g010140;LJ.30298.1	K12338+K12338+K17193+K17193
Cellular Processes	Transport and catabolism	Phagosome	0.00857116	0.322847	ko04145	LJ.5890.2;LJ.6383.3;LJ.10375.1;evm.model.Cha06g000660;evm.model.Cha06g001530;LJ.11966.1;LJ.14687.1;LJ.16198.1;LJ.17952.1;LJ.24958.1;evm.model.Cha15g003360;LJ.28638.1;evm.model.Cha15g006500;LJ.28692.2;LJ.31625.1;LJ.37318.1;LJ.37371.1	K08054+K02146+K07374+K04392+K02155+K08057+K07374+K02151+K02155+K02151+K08517+K02148+K02148+K08054+K07374+K02148+K07897
Metabolism	Lipid metabolism	Steroid biosynthesis	0.0161373	0.45588	ko00100	LJ.2246.1;LJ.4871.1;LJ.24440.1;LJ.24441.1;LJ.29455.1;evm.model.ChaUn16536.2;LJ.37472.1;evm.model.ChaUn22828.2	K00227+K08242+K01853+K01853+K23558+K05917+K05917+K00559
Metabolism	Biosynthesis of other secondary metabolites	Phenylpropanoid biosynthesis	0.0344372	0.77828	ko00940	LJ.184.1;LJ.2040.1;evm.model.Cha01g020500;evm.model.Cha02g015040;evm.model.Cha03g017480;LJ.10867.1;evm.model.Cha05g011320;LJ.15037.1;LJ.15986.1;evm.model.Cha08g014090;LJ.17879.1;LJ.18506.4;LJ.18506.7;evm.model.Cha11g014430;evm.model.Cha13g003310;LJ.30399.1;LJ.32925.1;evm.model.ChaUn6385.3;LJ.36958.3	K01188+K00430+K12356+K00430+K00430+K00430+K06892+K01188+K10775+K00083+K00430+K00430+K00430+K00430+K00430+K00430+K00430+K00430+K00430
Genetic Information Processing	Translation	Ribosome	0.046901	0.883303	ko03010	LJ.906.1;LJ.3085.1;evm.model.Cha02g005580;evm.model.Cha03g004980;LJ.6380.1;LJ.9471.1;LJ.10120.1;LJ.13961.2;LJ.15302.1;LJ.16106.1;LJ.17034.1;evm.model.Cha09g009670;evm.model.Cha09g015350;LJ.21191.1;LJ.21425.1;evm.model.Cha13g000030;evm.model.Cha13g008730;LJ.26640.1;LJ.28221.3;LJ.29513.1;LJ.30208.1;LJ.31330.1;evm.model.ChaUn14510.1;LJ.33410.1;LJ.33949.1;LJ.34706.1;LJ.35539.1;evm.model.ChaUn5542.1;L…	K02930+K02921+K02974+K02867+K02885+K02973+K02910+K02880+K02864+K02877+K02973+K02932+K02881+K02937+K02930+K02894+K02971+K02975+K02966+K02912+K02906+K02989+K02868+K02865+K02995+K02877+K02973+K02938+K02902+K02949
Metabolism	Carbohydrate metabolism	Pentose and glucuronate interconversions	0.0882336	0.987882	ko00040	LJ.888.1;LJ.3069.1;LJ.3296.1;LJ.3927.2;LJ.12952.4;LJ.12952.6;LJ.15483.4;evm.model.ChaUn11770.1;evm.model.ChaUn17198.1	K00008+K01051+K00963+K01051+K01051+K01051+K01051+K01051+K16190
Metabolism	Energy metabolism	Oxidative phosphorylation	0.103055	0.987882	ko00190	evm.model.Cha01g007430;LJ.1886.1;evm.model.Cha03g011360;LJ.6383.3;LJ.9323.1;evm.model.Cha06g001530;evm.model.Cha07g010370;LJ.16198.1;LJ.17952.1;LJ.18204.1;LJ.22534.1;LJ.23346.1;LJ.24958.1;LJ.28638.1;evm.model.Cha15g006500;LJ.31639.1;LJ.33503.1;LJ.37318.1	K01507+K03940+K02136+K02146+K02108+K02155+K02137+K02151+K02155+K00413+K01507+K01507+K02151+K02148+K02148+K02267+K03883+K02148
Metabolism	Metabolism of other amino acids	Glutathione metabolism	0.138709	0.987882	ko00480	LJ.4838.1;LJ.6781.1;LJ.15170.1;evm.model.Cha08g006560;evm.model.Cha08g013640;evm.model.Cha09g005540;LJ.19036.1;evm.model.Cha09g013860;LJ.20747.3;evm.model.Cha12g009310;LJ.27246.1;LJ.33318.1;evm.model.ChaUn6069.1;LJ.36065.1	K00434+K00797+K00799+K21888+K00799+K00434+K00031+K00799+K00799+K00799+K01919+K01256+K00033+K00799
Genetic Information Processing	Translation	RNA transport	0.146106	0.987882	ko03013	LJ.602.1;LJ.2663.2;evm.model.Cha02g006690;LJ.4718.1;LJ.9770.1;LJ.10280.1;LJ.10423.1;LJ.10522.6;LJ.12866.1;evm.model.Cha06g015030;LJ.13810.1;LJ.15682.1;LJ.17685.1;evm.model.Cha10g001390;LJ.19970.3;LJ.24545.1;LJ.26327.1;LJ.26676.1;LJ.28750.1;evm.model.Cha15g008890;LJ.30063.2;evm.model.ChaUn16660.1;LJ.33966.1;LJ.37853.1;evm.model.ChaUn17986.3	K03237+K14314+K02516+K14299+K03240+K03754+K03231+K13130+K03240+K05749+K13025+K14314+K14314+K14309+K03250+K14309+K18213+K02516+K05749+K13137+K03539+K14320+K14301+K03257+K14326
Metabolism	Glycan biosynthesis and metabolism	Other glycan degradation	0.15712	0.987882	ko00511	LJ.3273.1;LJ.5600.4;LJ.19206.1;evm.model.Cha11g004380;LJ.30901.1	K15923+K12309+K15923+K15923+K01190
Metabolism	Metabolism of terpenoids and polyketides	Terpenoid backbone biosynthesis	0.158065	0.987882	ko00900	LJ.5833.1;LJ.10643.1;evm.model.Cha05g011440;evm.model.Cha12g010900;LJ.30986.1;LJ.32241.1;evm.model.ChaUn8599.2	K00869+K00021+K05356+K00626+K15889+K00099+K13789
Metabolism	Lipid metabolism	Synthesis and degradation of ketone bodies	0.173646	0.987882	ko00072	evm.model.Cha09g017640;evm.model.Cha12g010900	K01640+K00626
Metabolism	Carbohydrate metabolism	Butanoate metabolism	0.174041	0.987882	ko00650	LJ.19701.1;evm.model.Cha09g017640;evm.model.Cha12g010900;LJ.24657.1	K01913+K01640+K00626+K01580
Metabolism	Carbohydrate metabolism	Amino sugar and nucleotide sugar metabolism	0.185395	0.987882	ko00520	LJ.3296.1;evm.model.Cha03g011490;LJ.13074.1;evm.model.Cha08g001730;evm.model.Cha09g010150;evm.model.Cha09g010170;LJ.18928.2;evm.model.Cha10g000310;LJ.24693.1;LJ.24872.1;LJ.29541.1;LJ.30431.4;evm.model.ChaUn17198.1;LJ.33916.1;evm.model.ChaUn7307.1;LJ.37635.1	K00963+K13379+K13648+K01183+K01183+K01183+K01183+K00965+K01711+K01711+K01209+K00326+K16190+K00326+K01183+K01711
Metabolism	Amino acid metabolism	Tryptophan metabolism	0.202962	0.987882	ko00380	LJ.1729.3;LJ.10491.1;evm.model.Cha09g013250;evm.model.Cha10g012940;evm.model.Cha12g010900;evm.model.ChaUn10971.1;LJ.37667.1	K23947+K00382+K11816+K11820+K00626+K01426+K23947
Genetic Information Processing	Folding, sorting and degradation	SNARE interactions in vesicular transport	0.215838	0.987882	ko04130	LJ.19364.2;LJ.20600.2;LJ.20603.1;evm.model.Cha13g003630;evm.model.Cha15g003360;LJ.32240.1	K08504+K08506+K08506+K08496+K08517+K08506
Metabolism	Carbohydrate metabolism	Galactose metabolism	0.22707	0.987882	ko00052	LJ.3296.1;evm.model.Cha02g010790;LJ.5600.4;evm.model.Cha07g015510;evm.model.Cha10g000310;evm.model.Cha15g010400;LJ.30901.1	K00963+K18819+K12309+K00850+K00965+K01193+K01190
Metabolism	Carbohydrate metabolism	Propanoate metabolism	0.233891	0.987882	ko00640	LJ.10491.1;LJ.12247.1;LJ.13105.3;evm.model.Cha07g006920;evm.model.Cha12g010900;evm.model.Cha14g006740	K00382+K05605+K05605+K01899+K00626+K00016
Metabolism	Amino acid metabolism	Valine, leucine and isoleucine degradation	0.264919	0.987882	ko00280	LJ.10491.1;LJ.12247.1;LJ.13105.3;evm.model.Cha09g017640;LJ.22472.2;evm.model.Cha12g010900;LJ.32017.1	K00382+K05605+K05605+K01640+K00827+K00626+K01968
Metabolism	Carbohydrate metabolism	Ascorbate and aldarate metabolism	0.276959	0.987882	ko00053	LJ.4838.1;evm.model.Cha08g006560;evm.model.Cha09g005540;LJ.21444.1;evm.model.ChaUn17198.1	K00434+K21888+K00434+K00469+K16190
Environmental Information Processing	Signal transduction	Plant hormone signal transduction	0.278307	0.987882	ko04075	LJ.11854.1;LJ.11855.2;LJ.13197.2;LJ.13842.1;evm.model.Cha07g007910;LJ.15306.1;LJ.19291.1;evm.model.Cha10g001750;LJ.21234.1;LJ.21550.1;evm.model.Cha11g001650;evm.model.Cha12g003410;LJ.25130.1;LJ.26585.5;LJ.28933.1;LJ.29512.1;LJ.29518.1;LJ.30224.1;LJ.32607.1;evm.model.ChaUn18562.2;LJ.33341.1;evm.model.ChaUn5814.1	K14488+K14488+K14484+K14431+K14496+K14488+K14484+K14508+K14431+K14488+K14487+K14517+K14432+K14484+K14484+K14497+K14432+K14492+K14505+K14496+K13449+K14487
Metabolism	Metabolism of cofactors and vitamins	Pantothenate and CoA biosynthesis	0.299793	0.987882	ko00770	evm.model.Cha01g013240;LJ.22661.1;LJ.27148.1;LJ.37965.1	K06133+K00606+K00606+K00053
Metabolism	Metabolism of cofactors and vitamins	Lipoic acid metabolism	0.327682	0.987882	ko00785	LJ.16577.2	K03801
Organismal Systems	Environmental adaptation	Plant-pathogen interaction	0.336409	0.987882	ko04626	LJ.4299.1;LJ.4495.1;LJ.5016.1;LJ.5887.2;evm.model.Cha03g018110;LJ.10523.1;evm.model.Cha05g014320;evm.model.Cha05g015710;evm.model.Cha06g008460;evm.model.Cha06g009830;LJ.13048.1;evm.model.Cha08g017930;LJ.19008.4;evm.model.Cha10g006790;LJ.22225.2;evm.model.Cha11g011080;evm.model.Cha11g011750;LJ.23372.1;evm.model.Cha14g004060;evm.model.ChaUn13463.1;LJ.33243.1;LJ.33341.1;LJ.33495.1	K13412+K13448+K13447+K13447+K13448+K13436+K13457+K04079+K13425+K13448+K13412+K04079+K13457+K13459+K20536+K13448+K02358+K13425+K13457+K13457+K04368+K13449+K00864
Genetic Information Processing	Translation	Aminoacyl-tRNA biosynthesis	0.344981	0.987882	ko00970	LJ.193.1;LJ.5901.1;LJ.6956.1;LJ.10974.1;LJ.26253.4;LJ.31014.1;LJ.31210.1;LJ.34255.1;LJ.34415.1;LJ.35559.1	K04567+K01880+K04567+K01868+K01869+K01889+K01866+K01889+K22503+K01866
Genetic Information Processing	Translation	Ribosome biogenesis in eukaryotes	0.36051	0.987882	ko03008	evm.model.Cha01g012700;LJ.1443.1;LJ.3084.1;LJ.3526.2;LJ.6744.1;LJ.13153.1;LJ.13601.1;LJ.17695.1;LJ.23774.1;LJ.25605.1;LJ.30063.2	K14539+K14539+K03115+K14554+K14544+K11129+K14559+K14552+K14553+K11130+K03539
Metabolism	Metabolism of other amino acids	Taurine and hypotaurine metabolism	0.364771	0.987882	ko00430	LJ.24657.1	K01580
Metabolism	Metabolism of terpenoids and polyketides	Brassinosteroid biosynthesis	0.369652	0.987882	ko00905	evm.model.Cha01g005340;LJ.4404.1	K09588+K09590
Metabolism	Glycan biosynthesis and metabolism	Various types of N-glycan biosynthesis	0.374522	0.987882	ko00513	LJ.893.2;LJ.3833.1;LJ.17123.1;LJ.22012.1;evm.model.ChaUn4455.7;evm.model.ChaUn8756.2	K12667+K07432+K00736+K12667+K12666+K12669
Metabolism	Amino acid metabolism	Arginine and proline metabolism	0.379522	0.987882	ko00330	LJ.1787.1;LJ.6781.1;LJ.10806.1;LJ.21304.1;LJ.25031.1;evm.model.ChaUn10971.1	K00472+K00797+K00472+K01611+K00286+K01426
Genetic Information Processing	Replication and repair	Non-homologous end-joining	0.379704	0.987882	ko03450	LJ.1194.1;evm.model.Cha09g011180	K10866+K10884
Metabolism	Amino acid metabolism	Lysine degradation	0.392722	0.987882	ko00310	LJ.5527.1;LJ.10491.1;LJ.18865.3;evm.model.Cha12g010900;LJ.33520.1	K11430+K00382+K11423+K00626+K11420
Metabolism	Biosynthesis of other secondary metabolites	Flavone and flavonol biosynthesis	0.399818	0.987882	ko00944	LJ.29149.1	K05280
Metabolism	Glycan biosynthesis and metabolism	N-Glycan biosynthesis	0.408897	0.987882	ko00510	LJ.893.2;LJ.3833.1;LJ.17123.1;LJ.22012.1;LJ.31534.1;evm.model.ChaUn4455.7;evm.model.ChaUn8756.2	K12667+K07432+K00736+K12667+K01228+K12666+K12669
Genetic Information Processing	Folding, sorting and degradation	Proteasome	0.420591	0.987882	ko03050	LJ.2150.1;evm.model.Cha03g012920;LJ.12853.1;LJ.14122.1;LJ.18679.1;evm.model.Cha12g004760;LJ.31968.1;evm.model.ChaUn5098.5	K03063+K03035+K03037+K02728+K02735+K03039+K02739+K03063
Metabolism	Lipid metabolism	Fatty acid degradation	0.424476	0.987882	ko00071	LJ.10262.9;LJ.18598.1;LJ.18600.1;evm.model.Cha09g007080;LJ.19128.3;evm.model.Cha12g010900	K01897+K18857+K18857+K18857+K01897+K00626
Organismal Systems	Environmental adaptation	Circadian rhythm - plant	0.432907	0.987882	ko04712	LJ.3084.1;LJ.14806.1;LJ.34683.1;evm.model.ChaUn25631.1	K03115+K10143+K10143+K10143
Genetic Information Processing	Replication and repair	Nucleotide excision repair	0.43442	0.987882	ko03420	LJ.508.1;evm.model.Cha07g006930;LJ.29912.1;LJ.31277.1;LJ.32458.1;LJ.34138.1	K04802+K10839+K10839+K03144+K10610+K10839
Cellular Processes	Transport and catabolism	Endocytosis	0.4876	0.987882	ko04144	LJ.3603.1;LJ.5756.1;evm.model.Cha04g020300;LJ.11738.3;evm.model.Cha06g008520;LJ.12819.1;evm.model.Cha06g018340;evm.model.Cha10g005680;LJ.22657.1;evm.model.Cha15g008470;evm.model.ChaUn12176.1;LJ.30598.1;evm.model.ChaUn7077.1;evm.model.ChaUn7131.2;LJ.37371.1	K18442+K03283+K03283+K18442+K00889+K12183+K12489+K03283+K07904+K01115+K12193+K07901+K03283+K07904+K07897
Metabolism	Glycan biosynthesis and metabolism	Glycosphingolipid biosynthesis - ganglio series	0.4938	0.987882	ko00604	LJ.5600.4	K12309
Genetic Information Processing	Folding, sorting and degradation	Protein export	0.512285	0.987882	ko03060	LJ.21402.1;LJ.22808.1;LJ.23279.1;evm.model.Cha13g010400;LJ.32000.2	K12272+K03109+K09490+K12275+K03217
Metabolism	Metabolism of cofactors and vitamins	Ubiquinone and other terpenoid-quinone biosynthesis	0.52391	0.987882	ko00130	evm.model.Cha02g012180;LJ.17417.3;LJ.23923.1;LJ.27000.1	K17872+K03809+K19222+K23094
Genetic Information Processing	Folding, sorting and degradation	Sulfur relay system	0.53513	0.987882	ko04122	LJ.30484.1	K11996
Metabolism	Metabolism of other amino acids	Selenocompound metabolism	0.546007	0.987882	ko00450	LJ.23141.1;evm.model.ChaUn36504.2	K00549+K00384
Metabolism	Carbohydrate metabolism	Glycolysis / Gluconeogenesis	0.554133	0.987882	ko00010	evm.model.Cha02g005220;LJ.3347.1;LJ.3445.1;LJ.5880.1;LJ.10491.1;LJ.11288.1;LJ.12166.1;evm.model.Cha07g015510;LJ.18598.1;LJ.18600.1;evm.model.Cha09g007080;LJ.19701.1;evm.model.Cha14g006740;LJ.33510.2	K00873+K00873+K15634+K01792+K00382+K01568+K00134+K00850+K18857+K18857+K18857+K01913+K00016+K01689
Metabolism	Lipid metabolism	alpha-Linolenic acid metabolism	0.558333	0.987882	ko00592	evm.model.Cha09g002860;LJ.18598.1;LJ.18600.1;evm.model.Cha09g007080	K01723+K18857+K18857+K18857
Metabolism	Carbohydrate metabolism	Fructose and mannose metabolism	0.581682	0.987882	ko00051	LJ.888.1;evm.model.Cha07g015510;LJ.24693.1;LJ.24872.1;LJ.37635.1;LJ.38132.1	K00008+K00850+K01711+K01711+K01711+K19355
Metabolism	Biosynthesis of other secondary metabolites	Flavonoid biosynthesis	0.584907	0.987882	ko00941	LJ.1824.1;LJ.29149.1;LJ.34896.1	K00475+K05280+K05277
Metabolism	Metabolism of terpenoids and polyketides	Diterpenoid biosynthesis	0.607961	0.987882	ko00904	LJ.22777.1	K04125
Metabolism	Biosynthesis of other secondary metabolites	Glucosinolate biosynthesis	0.607961	0.987882	ko00966	evm.model.Cha10g012940	K11820
Metabolism	Nucleotide metabolism	Pyrimidine metabolism	0.633279	0.987882	ko00240	LJ.11356.1;LJ.12729.1;LJ.18052.1;evm.model.Cha15g004680;LJ.34464.1;LJ.37720.1	K00876+K01937+K01520+K13421+K01510+K00857
Metabolism	Amino acid metabolism	Tyrosine metabolism	0.648001	0.987882	ko00350	LJ.18598.1;LJ.18600.1;evm.model.Cha09g007080;LJ.37399.1	K18857+K18857+K18857+K01555
Metabolism	Amino acid metabolism	Glycine, serine and threonine metabolism	0.649626	0.987882	ko00260	LJ.3445.1;LJ.4037.1;evm.model.Cha02g015640;LJ.10491.1;LJ.22472.2;LJ.28596.1	K15634+K01620+K00058+K00382+K00827+K01620
Metabolism	Glycan biosynthesis and metabolism	Glycosaminoglycan degradation	0.650071	0.987882	ko00531	LJ.5600.4	K12309
Environmental Information Processing	Membrane transport	ABC transporters	0.652231	0.987882	ko02010	LJ.29636.1;LJ.34161.1	K05658+K05658
Metabolism	Amino acid metabolism	Cysteine and methionine metabolism	0.672681	0.987882	ko00270	evm.model.Cha02g015640;LJ.6781.1;LJ.19335.1;LJ.21304.1;LJ.22472.2;LJ.23141.1;evm.model.Cha14g006740;LJ.27246.1;LJ.29499.1;LJ.30393.1	K00058+K00797+K00025+K01611+K00827+K00549+K00016+K01919+K00558+K05396
Metabolism	Metabolism of terpenoids and polyketides	Zeatin biosynthesis	0.694767	0.987882	ko00908	evm.model.Cha02g006990;evm.model.ChaUn10218.2;evm.model.ChaUn10862.4;evm.model.ChaUn14832.2	K00279+K10760+K23452+K23452
Metabolism	Metabolism of other amino acids	beta-Alanine metabolism	0.698349	0.987882	ko00410	LJ.12247.1;LJ.13105.3;LJ.24657.1	K05605+K05605+K01580
Genetic Information Processing	Transcription	Basal transcription factors	0.716425	0.987882	ko03022	LJ.3177.1;evm.model.Cha02g018340;LJ.19826.1;LJ.31277.1	K03125+K03134+K03120+K03144
Metabolism	Lipid metabolism	Sphingolipid metabolism	0.748351	0.987882	ko00600	LJ.5600.4;LJ.30901.1	K12309+K01190
Metabolism	Nucleotide metabolism	Purine metabolism	0.763387	0.987882	ko00230	evm.model.Cha01g025190;evm.model.Cha02g005220;LJ.3347.1;LJ.12246.4;LJ.16854.2;LJ.23556.1;LJ.27007.1;LJ.34464.1;evm.model.ChaUn15454.3	K00939+K00873+K00873+K13484+K01756+K00759+K14977+K01510+K01490
Cellular Processes	Transport and catabolism	Peroxisome	0.763471	0.987882	ko04146	LJ.5833.1;LJ.9569.1;LJ.10262.9;LJ.19036.1;LJ.19128.3;evm.model.Cha09g017640;LJ.21311.1;LJ.23193.1	K00869+K13337+K01897+K00031+K01897+K01640+K13347+K13337
Metabolism	Lipid metabolism	Fatty acid elongation	0.764951	0.987882	ko00062	LJ.22280.1	K01068
Metabolism	Carbohydrate metabolism	Citrate cycle (TCA cycle)	0.777328	0.987882	ko00020	LJ.10491.1;evm.model.Cha07g006920;LJ.19036.1;LJ.19335.1;LJ.20937.1	K00382+K01899+K00031+K00025+K01681
Metabolism	Lipid metabolism	Biosynthesis of unsaturated fatty acids	0.777947	0.987882	ko01040	LJ.22280.1	K01068
Environmental Information Processing	Signal transduction	MAPK signaling pathway - plant	0.785465	0.987882	ko04016	LJ.5016.1;LJ.5887.2;evm.model.Cha06g008460;evm.model.Cha07g007910;LJ.22225.2;LJ.23372.1;LJ.29512.1;evm.model.ChaUn18562.2;LJ.32956.1;LJ.33341.1	K13447+K13447+K13425+K14496+K20536+K13425+K14497+K14496+K20599+K13449
Metabolism	Carbohydrate metabolism	Glyoxylate and dicarboxylate metabolism	0.791986	0.987882	ko00630	LJ.10491.1;evm.model.Cha06g019690;LJ.19335.1;LJ.19701.1;LJ.20937.1;evm.model.Cha12g010900;evm.model.Cha14g006510	K00382+K01602+K00025+K01913+K01681+K00626+K01433
Metabolism	Amino acid metabolism	Histidine metabolism	0.796108	0.987882	ko00340	evm.model.Cha02g012380	K00765
Metabolism	Amino acid metabolism	Alanine, aspartate and glutamate metabolism	0.804686	0.987882	ko00250	LJ.14247.1;LJ.16854.2;LJ.22472.2;LJ.24657.1	K01940+K01756+K00827+K01580
Metabolism	Amino acid metabolism	Valine, leucine and isoleucine biosynthesis	0.818039	0.987882	ko00290	LJ.37965.1	K00053
Metabolism	Metabolism of cofactors and vitamins	Riboflavin metabolism	0.828105	0.987882	ko00740	LJ.3589.1	K14379
Metabolism	Amino acid metabolism	Phenylalanine metabolism	0.832045	0.987882	ko00360	LJ.15986.1;evm.model.ChaUn10971.1	K10775+K01426
Metabolism	Global and overview maps	Biosynthesis of secondary metabolites	0.835928	0.987882	ko01110	LJ.184.1;LJ.263.4;evm.model.Cha01g005340;LJ.1824.1;LJ.2040.1;evm.model.Cha01g020840;LJ.2246.1;LJ.2295.1;evm.model.Cha01g025190;LJ.3296.1;evm.model.Cha02g005220;LJ.3347.1;evm.model.Cha02g005510;LJ.3445.1;LJ.4037.1;evm.model.Cha02g012180;evm.model.Cha02g012380;LJ.4404.1;evm.model.Cha02g015040;evm.model.Cha02g015640;LJ.4703.1;LJ.4871.1;LJ.5833.1;LJ.5880.1;evm.model.Cha03g017480;LJ.10491.1;LJ.10643.1…	K01188+K03794+K09588+K00475+K00430+K18693+K00227+K13679+K00939+K00963+K00873+K00873+K08081+K15634+K01620+K17872+K00765+K09590+K00430+K00058+K05359+K08242+K00869+K01792+K00430+K00382+K00021+K00430+K06892+K05356+K01568+K00703+K00134+K01214+K15227+K01602+K01940+K01899+K01188+K00850+K01057+K10775+K01756+K00083+K03809+K00430+K01723+K00430+K00430+K18857+K18857+K18857+K00031+K00025+K01913+K01640+K01714+…
Metabolism	Biosynthesis of other secondary metabolites	Monobactam biosynthesis	0.837615	0.987882	ko00261	evm.model.Cha10g002370	K01714
Metabolism	Metabolism of terpenoids and polyketides	Monoterpenoid biosynthesis	0.842172	0.987882	ko00902	evm.model.ChaUn11951.1	K15086
Metabolism	Global and overview maps	2-Oxocarboxylic acid metabolism	0.842351	0.987882	ko01210	LJ.19036.1;LJ.20937.1;evm.model.Cha10g012940;LJ.37965.1	K00031+K01681+K11820+K00053
Metabolism	Lipid metabolism	Fatty acid biosynthesis	0.843868	0.987882	ko00061	LJ.10262.9;LJ.19128.3;evm.model.ChaUn14019.1	K01897+K01897+K10781
Metabolism	Lipid metabolism	Glycerophospholipid metabolism	0.853292	0.987882	ko00564	evm.model.Cha01g020840;LJ.3904.1;LJ.13109.1;LJ.16399.1;LJ.16666.1;evm.model.Cha15g008470;LJ.32479.5;evm.model.ChaUn5598.2	K18693+K13511+K06130+K00995+K01094+K01115+K00006+K13510
Metabolism	Metabolism of cofactors and vitamins	Porphyrin and chlorophyll metabolism	0.855943	0.987882	ko00860	LJ.263.4;evm.model.Cha10g002780	K03794+K04035
Metabolism	Metabolism of cofactors and vitamins	One carbon pool by folate	0.859156	0.987882	ko00670	evm.model.Cha14g006510	K01433
Genetic Information Processing	Transcription	RNA polymerase	0.889802	0.987882	ko03020	LJ.6596.1;LJ.29116.1	K03002+K03005
Metabolism	Amino acid metabolism	Phenylalanine, tyrosine and tryptophan biosynthesis	0.891624	0.987882	ko00400	LJ.4703.1;LJ.13008.1;LJ.23675.1	K05359+K15227+K01626
Genetic Information Processing	Folding, sorting and degradation	RNA degradation	0.891875	0.987882	ko03018	LJ.4133.1;evm.model.Cha03g015650;LJ.11269.1;LJ.13026.1;evm.model.Cha07g015510;LJ.25093.1;LJ.33510.2;LJ.34748.1;LJ.37161.1	K12598+K12604+K14442+K12607+K00850+K10643+K01689+K14442+K07573
Metabolism	Global and overview maps	Fatty acid metabolism	0.894055	0.987882	ko01212	LJ.10262.9;LJ.19128.3;evm.model.Cha12g010900;evm.model.ChaUn14019.1	K01897+K01897+K00626+K10781
Metabolism	Metabolism of cofactors and vitamins	Nicotinate and nicotinamide metabolism	0.89406	0.987882	ko00760	LJ.4685.1	K11414
Metabolism	Lipid metabolism	Ether lipid metabolism	0.894671	0.987882	ko00565	evm.model.Cha15g008470;evm.model.ChaUn5598.2	K01115+K13510
Metabolism	Carbohydrate metabolism	Pyruvate metabolism	0.896345	0.987882	ko00620	evm.model.Cha02g005220;LJ.3347.1;LJ.10491.1;LJ.19335.1;LJ.19701.1;evm.model.Cha12g010900;evm.model.Cha14g006740;LJ.31292.1	K00873+K00873+K00382+K00025+K01913+K00626+K00016+K00028
Metabolism	Global and overview maps	Biosynthesis of amino acids	0.896662	0.987882	ko01230	evm.model.Cha02g005220;LJ.3347.1;LJ.3445.1;LJ.4037.1;evm.model.Cha02g012380;evm.model.Cha02g015640;LJ.4703.1;LJ.12166.1;LJ.13008.1;LJ.14247.1;evm.model.Cha07g015510;LJ.19036.1;evm.model.Cha10g002370;LJ.20937.1;LJ.23141.1;LJ.23675.1;LJ.25031.1;LJ.28596.1;LJ.33510.2;LJ.37965.1	K00873+K00873+K15634+K01620+K00765+K00058+K05359+K00134+K15227+K01940+K00850+K00031+K01714+K01681+K00549+K01626+K00286+K01620+K01689+K00053
Metabolism	Amino acid metabolism	Lysine biosynthesis	0.902738	0.987882	ko00300	evm.model.Cha10g002370	K01714
Metabolism	Metabolism of terpenoids and polyketides	Carotenoid biosynthesis	0.90547	0.987882	ko00906	evm.model.Cha08g008750	K09843
Metabolism	Carbohydrate metabolism	Starch and sucrose metabolism	0.907771	0.987882	ko00500	LJ.184.1;LJ.2295.1;LJ.3296.1;evm.model.Cha06g001440;LJ.12615.1;LJ.15037.1;evm.model.Cha15g010400;evm.model.ChaUn19483.3;LJ.35898.1	K01188+K13679+K00963+K00703+K01214+K01188+K01193+K01179+K00688
Metabolism	Metabolism of cofactors and vitamins	Thiamine metabolism	0.908125	0.987882	ko00730	evm.model.Cha01g025190	K00939
Metabolism	Biosynthesis of other secondary metabolites	Tropane, piperidine and pyridine alkaloid biosynthesis	0.922566	0.987882	ko00960	evm.model.Cha02g005510	K08081
Metabolism	Energy metabolism	Photosynthesis	0.924743	0.987882	ko00195	LJ.9323.1	K02108
Metabolism	Global and overview maps	Metabolic pathways	0.928219	0.987882	ko01100	LJ.184.1;LJ.263.4;evm.model.Cha01g005340;LJ.888.1;LJ.893.2;LJ.1787.1;LJ.1824.1;LJ.1886.1;LJ.2040.1;LJ.2246.1;LJ.2295.1;evm.model.Cha01g025190;LJ.3069.1;LJ.3296.1;evm.model.Cha02g005220;LJ.3347.1;evm.model.Cha02g005510;LJ.3445.1;LJ.3589.1;LJ.3833.1;LJ.3927.2;evm.model.Cha02g010790;LJ.4037.1;evm.model.Cha02g012180;evm.model.Cha02g012380;LJ.4404.1;evm.model.Cha02g015040;evm.model.Cha02g015640;LJ.468…	K01188+K03794+K09588+K00008+K12667+K00472+K00475+K03940+K00430+K00227+K13679+K00939+K01051+K00963+K00873+K00873+K08081+K15634+K14379+K07432+K01051+K18819+K01620+K17872+K00765+K09590+K00430+K00058+K11414+K05359+K00434+K11430+K12309+K00869+K01792+K02136+K13379+K02146+K01054+K00797+K00430+K02108+K01897+K00382+K00021+K00472+K00430+K01568+K00876+K00703+K02155+K00134+K13484+K05605+K01214+K00889+K01937+…
Genetic Information Processing	Replication and repair	DNA replication	0.930306	0.987882	ko03030	LJ.508.1;LJ.13933.1	K04802+K02685
Metabolism	Metabolism of other amino acids	Cyanoamino acid metabolism	0.933474	0.987882	ko00460	LJ.184.1;LJ.15037.1	K01188+K01188
Metabolism	Carbohydrate metabolism	Pentose phosphate pathway	0.934427	0.987882	ko00030	evm.model.Cha07g015510;evm.model.Cha08g000810;evm.model.ChaUn6069.1	K00850+K01057+K00033
Genetic Information Processing	Replication and repair	Homologous recombination	0.948598	0.987882	ko03440	LJ.1194.1;evm.model.ChaUn18242.1	K10866+K03553
Cellular Processes	Transport and catabolism	Autophagy - other eukaryotes	0.950971	0.987882	ko04136	LJ.16023.4;LJ.17030.1	K08343+K08341
Metabolism	Lipid metabolism	Glycerolipid metabolism	0.958591	0.987882	ko00561	evm.model.Cha01g020840;LJ.6394.3;LJ.33495.1	K18693+K01054+K00864
Genetic Information Processing	Folding, sorting and degradation	Ubiquitin mediated proteolysis	0.961998	0.987882	ko04120	LJ.14806.1;evm.model.Cha09g012540;LJ.19616.1;evm.model.Cha13g010700;LJ.30405.1;LJ.32458.1;LJ.34683.1;evm.model.ChaUn25631.1	K10143+K06689+K03347+K06688+K10581+K10610+K10143+K10143
Genetic Information Processing	Transcription	Spliceosome	0.962804	0.987882	ko03040	LJ.5756.1;evm.model.Cha04g020300;evm.model.Cha05g011290;LJ.13810.1;LJ.18629.1;LJ.20174.1;evm.model.Cha10g005680;LJ.23348.4;LJ.25055.1;LJ.35466.1;LJ.36429.1;evm.model.ChaUn7077.1;LJ.37354.1	K03283+K03283+K12819+K13025+K12831+K12741+K03283+K12869+K12891+K12857+K12823+K03283+K12860
Genetic Information Processing	Translation	mRNA surveillance pathway	0.963748	0.987882	ko03015	evm.model.Cha04g018780;LJ.13810.1;evm.model.Cha09g013600;LJ.23947.1;LJ.31703.1;evm.model.ChaUn17986.3;evm.model.ChaUn19577.1;evm.model.ChaUn19912.1	K11584+K13025+K14411+K14376+K14399+K14326+K11584+K03456
Metabolism	Glycan biosynthesis and metabolism	Glycosylphosphatidylinositol(GPI)-anchor biosynthesis	0.968027	0.987882	ko00563	LJ.33029.1	K03858
Environmental Information Processing	Signal transduction	Phosphatidylinositol signaling system	0.972471	0.987882	ko04070	LJ.2498.7;evm.model.Cha06g008520;evm.model.Cha12g004380	K13024+K00889+K00913
Metabolism	Amino acid metabolism	Arginine biosynthesis	0.973063	0.987882	ko00220	LJ.14247.1	K01940
Genetic Information Processing	Replication and repair	Base excision repair	0.975973	0.987882	ko03410	LJ.508.1	K04802
Genetic Information Processing	Replication and repair	Mismatch repair	0.975973	0.987882	ko03430	LJ.508.1	K04802
Metabolism	Global and overview maps	Carbon metabolism	0.976514	0.987882	ko01200	evm.model.Cha02g005220;LJ.3347.1;LJ.3445.1;evm.model.Cha02g015640;LJ.10491.1;LJ.12166.1;LJ.12247.1;LJ.13105.3;evm.model.Cha06g019690;evm.model.Cha07g006920;evm.model.Cha07g015510;evm.model.Cha08g000810;LJ.19036.1;LJ.19335.1;LJ.19701.1;LJ.20937.1;evm.model.Cha10g015370;evm.model.Cha12g010900;LJ.31292.1;LJ.33510.2;evm.model.ChaUn6069.1	K00873+K00873+K15634+K00058+K00382+K00134+K05605+K05605+K01602+K01899+K00850+K01057+K00031+K00025+K01913+K01681+K05298+K00626+K00028+K01689+K00033
Metabolism	Energy metabolism	Carbon fixation in photosynthetic organisms	0.98198	0.987882	ko00710	LJ.12166.1;evm.model.Cha06g019690;LJ.19335.1;evm.model.Cha10g015370;LJ.31292.1	K00134+K01602+K00025+K05298+K00028
Metabolism	Carbohydrate metabolism	Inositol phosphate metabolism	0.987882	0.987882	ko00562	evm.model.Cha06g008520;LJ.21444.1;evm.model.Cha12g004380	K00889+K00469+K00913
