# Supplementary material for: Genome-wide analysis of long non-coding RNAs (lncRNAs) in tea plants (Camellia sinensis) lateral roots in response to nitrogen application
Source: Front Plant Sci. 2023 Feb 24;14:1080427. doi: 10.3389/fpls.2023.1080427 (PMC9998519; doi:10.3389/fpls.2023.1080427)
Supplement: Supplementary file 4 [file Table_4.xls]

## Sheet: Sheet1
KEGG_A_class	KEGG_B_class	Pathway	Pvalue	Qvalue	Pathway ID	Genes	K_IDs
Environmental Information Processing	Signal transduction	Plant hormone signal transduction	1.16555e-05	0.0011772	ko04075	LJ.536.1;LJ.615.1;LJ.1615.1;LJ.2808.1;evm.model.Cha02g014540;LJ.4998.2;LJ.9668.1;LJ.11860.3;evm.model.Cha06g006940;evm.model.Cha06g008970;evm.model.Cha06g010500;evm.model.Cha06g013790;evm.model.Cha08g001680;evm.model.Cha10g003740;LJ.20753.1;LJ.23088.1;evm.model.Cha12g004150;evm.model.Cha12g005920;evm.model.Cha12g010390;LJ.27552.1;LJ.28995.1;LJ.29031.1;evm.model.ChaUn10382.1;LJ.35578.1;evm.model.C…	K13946+K14496+K14488+K14496+K13449+K13464+K13946+K14488+K14488+K14488+K14493+K14497+K14496+K14496+K14510+K14514+K13422+K14496+K14494+K14497+K14484+K14484+K14493+K14508+K14488
Metabolism	Lipid metabolism	Cutin, suberine and wax biosynthesis	0.00155304	0.0784286	ko00073	evm.model.Cha01g025700;evm.model.Cha06g014730;evm.model.Cha12g012530;evm.model.Cha13g005660	K15400+K17991+K15402+K13356
Environmental Information Processing	Signal transduction	MAPK signaling pathway - plant	0.00358351	0.0949627	ko04016	LJ.615.1;LJ.1140.1;LJ.2808.1;evm.model.Cha02g014540;evm.model.Cha03g014810;evm.model.Cha06g006120;evm.model.Cha06g013790;evm.model.Cha08g001680;evm.model.Cha10g003740;LJ.20753.1;LJ.23088.1;evm.model.Cha12g004150;evm.model.Cha12g005920;LJ.27552.1	K14496+K20600+K14496+K13449+K03781+K00940+K14497+K14496+K14496+K14510+K14514+K13422+K14496+K14497
Metabolism	Global and overview maps	Biosynthesis of secondary metabolites	0.0037609	0.0949627	ko01110	LJ.630.1;evm.model.Cha01g007270;evm.model.Cha01g008230;evm.model.Cha01g010200;evm.model.Cha01g011240;evm.model.Cha01g019620;evm.model.Cha01g021230;LJ.2625.4;evm.model.Cha02g000220;LJ.3336.3;LJ.3579.4;LJ.3849.1;evm.model.Cha02g014060;evm.model.Cha02g016950;evm.model.Cha02g017080;LJ.4943.1;evm.model.Cha03g001470;evm.model.Cha03g001650;evm.model.Cha03g014810;evm.model.Cha03g015540;evm.model.Cha04g01…	K22321+K13427+K01858+K13066+K13679+K09838+K01602+K00036+K15397+K00873+K00026+K00869+K03841+K01723+K03809+K01885+K09841+K01904+K03781+K09755+K13496+K15095+K00940+K15095+K00800+K11820+K00430+K01850+K00001+K02293+K15227+K13508+K10775+K03809+K00640+K08242+K00475+K01590+K00616+K18857+K00627+K23558+K15397+K10046+K12502+K01601+K13496+K10251+K01904+K03526+K01824+K22013+K01438+K19222+K00811+K01490+K01835+…
Metabolism	Amino acid metabolism	Tryptophan metabolism	0.0104402	0.171702	ko00380	LJ.4882.1;evm.model.Cha03g009500;evm.model.Cha03g014810;evm.model.Cha06g017130;LJ.16805.4;LJ.28168.1;LJ.28510.1	K22588+K16903+K03781+K11820+K22588+K11821+K16903
Metabolism	Biosynthesis of other secondary metabolites	Glucosinolate biosynthesis	0.0108554	0.171702	ko00966	LJ.630.1;evm.model.Cha06g017130;LJ.28168.1	K22321+K11820+K11821
Metabolism	Metabolism of cofactors and vitamins	Ubiquinone and other terpenoid-quinone biosynthesis	0.0119001	0.171702	ko00130	evm.model.Cha02g017080;evm.model.Cha03g001650;LJ.17417.1;evm.model.Cha09g014750;LJ.21529.1;LJ.23930.7	K03809+K01904+K03809+K12502+K01904+K19222
Metabolism	Carbohydrate metabolism	Pentose phosphate pathway	0.0280551	0.327321	ko00030	LJ.2625.4;evm.model.Cha02g014060;evm.model.Cha09g002830;LJ.24697.1;evm.model.Cha14g011960;LJ.27688.1;LJ.35979.1	K00036+K03841+K00616+K01835+K01057+K00895+K00033
Metabolism	Metabolism of terpenoids and polyketides	Carotenoid biosynthesis	0.0291672	0.327321	ko00906	evm.model.Cha01g019620;evm.model.Cha03g001470;LJ.16126.1;evm.model.Cha14g000670	K09838+K09841+K02293+K17913
Metabolism	Lipid metabolism	Fatty acid elongation	0.0345173	0.348625	ko00062	evm.model.Cha02g000220;evm.model.Cha09g014820;evm.model.Cha10g014270	K15397+K15397+K10251
Metabolism	Amino acid metabolism	Phenylalanine metabolism	0.076304	0.638709	ko00360	evm.model.Cha08g005720;LJ.24151.1;evm.model.Cha13g004970;LJ.37147.1	K10775+K00811+K10775+K00074
Metabolism	Glycan biosynthesis and metabolism	Glycosphingolipid biosynthesis - lacto and neolacto series	0.0811557	0.638709	ko00601	evm.model.Cha07g005480	K01988
Metabolism	Biosynthesis of other secondary metabolites	Phenylpropanoid biosynthesis	0.0822101	0.638709	ko00940	evm.model.Cha01g010200;evm.model.Cha03g001650;evm.model.Cha03g015540;evm.model.Cha07g004670;evm.model.Cha08g005720;LJ.21529.1;evm.model.Cha13g004970;LJ.31357.1;evm.model.ChaUn13905.4;evm.model.ChaUn4769.8	K13066+K01904+K09755+K00430+K10775+K01904+K10775+K13066+K13066+K09754
Metabolism	Glycan biosynthesis and metabolism	Other types of O-glycan biosynthesis	0.103323	0.711777	ko00514	LJ.26156.1;LJ.30090.1	K09667+K09667
Metabolism	Global and overview maps	Metabolic pathways	0.105709	0.711777	ko01100	LJ.236.2;evm.model.Cha01g007270;evm.model.Cha01g008230;evm.model.Cha01g010200;evm.model.Cha01g011240;LJ.1342.1;evm.model.Cha01g012970;evm.model.Cha01g015480;evm.model.Cha01g019620;evm.model.Cha01g020490;evm.model.Cha01g021230;LJ.2625.4;evm.model.Cha02g000220;evm.model.Cha02g002070;LJ.3336.3;LJ.3531.1;LJ.3579.4;LJ.3849.1;evm.model.Cha02g014060;evm.model.Cha02g016950;evm.model.Cha02g017080;evm.mode…	K00051+K13427+K01858+K13066+K13679+K21888+K01535+K17839+K09838+K12670+K01602+K00036+K15397+K13510+K00873+K00820+K00026+K00869+K03841+K01723+K03809+K01179+K01244+K22588+K01885+K09841+K01904+K17285+K16903+K03781+K09755+K01535+K00383+K00940+K00800+K00921+K18819+K11820+K00430+K01988+K01850+K00103+K04711+K00001+K02293+K15227+K13508+K10775+K12450+K22588+K00799+K01179+K03809+K00640+K00475+K01590+K00616+…
Metabolism	Amino acid metabolism	Phenylalanine, tyrosine and tryptophan biosynthesis	0.116796	0.737277	ko00400	LJ.12515.1;LJ.14684.1;evm.model.Cha08g004290;LJ.24151.1;evm.model.ChaUn31550.1	K00800+K01850+K15227+K00811+K01657
Metabolism	Metabolism of other amino acids	Glutathione metabolism	0.136964	0.813729	ko00480	LJ.1342.1;LJ.2625.4;evm.model.Cha05g005100;evm.model.Cha08g013600;evm.model.Cha10g006290;evm.model.Cha11g011840;evm.model.ChaUn23796.3;LJ.35979.1	K21888+K00036+K00383+K00799+K00799+K00432+K00799+K00033
Organismal Systems	Environmental adaptation	Plant-pathogen interaction	0.160412	0.847599	ko04626	evm.model.Cha01g007270;LJ.1140.1;evm.model.Cha02g000220;evm.model.Cha02g014540;evm.model.Cha02g017550;evm.model.Cha03g009310;LJ.10506.5;evm.model.Cha07g014160;LJ.15590.1;LJ.17663.1;LJ.18984.1;evm.model.Cha09g014820;LJ.26883.1;LJ.30921.1	K13427+K20600+K15397+K13449+K01373+K02358+K13457+K13412+K13456+K13448+K13448+K15397+K13448+K12795
Cellular Processes	Transport and catabolism	Phagosome	0.161513	0.847599	ko04145	LJ.3081.1;evm.model.Cha02g014850;LJ.6659.1;LJ.13376.1;evm.model.Cha12g001610;LJ.32338.1;LJ.34941.1	K04392+K07374+K04392+K00921+K07375+K07897+K02151
Metabolism	Global and overview maps	2-Oxocarboxylic acid metabolism	0.172554	0.847599	ko01210	evm.model.Cha06g017130;evm.model.Cha12g004110;LJ.24151.1;LJ.28168.1;LJ.38155.1	K11820+K01438+K00811+K11821+K01681
Metabolism	Metabolism of terpenoids and polyketides	Terpenoid backbone biosynthesis	0.184091	0.847599	ko00900	LJ.3849.1;LJ.22174.1;evm.model.Cha14g008410;LJ.28461.1	K00869+K03526+K01770+K00099
Metabolism	Metabolism of cofactors and vitamins	Biotin metabolism	0.184877	0.847599	ko00780	evm.model.Cha14g009260;LJ.37882.1	K09458+K02372
Metabolism	Biosynthesis of other secondary metabolites	Flavonoid biosynthesis	0.193018	0.847599	ko00941	evm.model.Cha09g001340;evm.model.ChaUn4769.8;LJ.37379.1	K00475+K09754+K13082
Metabolism	Lipid metabolism	Steroid biosynthesis	0.221961	0.933192	ko00100	evm.model.Cha09g001010;LJ.18945.1;LJ.22978.1	K08242+K23558+K01824
Metabolism	Metabolism of terpenoids and polyketides	Monoterpenoid biosynthesis	0.230988	0.933192	ko00902	evm.model.Cha06g004430;evm.model.Cha06g006790	K15095+K15095
Metabolism	Carbohydrate metabolism	Ascorbate and aldarate metabolism	0.259226	0.968283	ko00053	LJ.1342.1;evm.model.Cha07g013600;LJ.19434.1	K21888+K00103+K10046
Metabolism	Amino acid metabolism	Arginine biosynthesis	0.263002	0.968283	ko00220	evm.model.Cha01g007270;evm.model.Cha12g004110;LJ.24151.1	K13427+K01438+K00811
Metabolism	Carbohydrate metabolism	Glyoxylate and dicarboxylate metabolism	0.289982	0.968283	ko00630	evm.model.Cha01g021230;LJ.3579.4;evm.model.Cha03g014810;evm.model.Cha10g004620;evm.model.Cha13g013290;LJ.38155.1	K01602+K00026+K03781+K01601+K00600+K01681
Metabolism	Amino acid metabolism	Alanine, aspartate and glutamate metabolism	0.298232	0.968283	ko00250	LJ.3531.1;LJ.20970.1;LJ.24151.1;evm.model.ChaUn12153.1	K00820+K13566+K00811+K01953
Metabolism	Global and overview maps	Carbon metabolism	0.361318	0.968283	ko01200	LJ.236.2;evm.model.Cha01g021230;LJ.2625.4;LJ.3336.3;LJ.3579.4;evm.model.Cha02g014060;evm.model.Cha03g014810;LJ.17589.1;evm.model.Cha09g002830;LJ.18786.1;evm.model.Cha10g004620;evm.model.Cha13g013290;evm.model.Cha14g011960;evm.model.ChaUn18361.2;LJ.35979.1;LJ.37147.1;LJ.38155.1	K00051+K01602+K00036+K00873+K00026+K03841+K03781+K00640+K00616+K00627+K01601+K00600+K01057+K00028+K00033+K00074+K01681
Metabolism	Amino acid metabolism	Tyrosine metabolism	0.381383	0.968283	ko00350	LJ.15694.1;LJ.18596.1;LJ.24151.1	K00001+K18857+K00811
Metabolism	Glycan biosynthesis and metabolism	Glycosphingolipid biosynthesis - globo and isoglobo series	0.431554	0.968283	ko00603	evm.model.Cha07g005480	K01988
Metabolism	Energy metabolism	Sulfur metabolism	0.433892	0.968283	ko00920	LJ.5857.1;LJ.17589.1	K17285+K00640
Metabolism	Energy metabolism	Carbon fixation in photosynthetic organisms	0.43641	0.968283	ko00710	LJ.236.2;evm.model.Cha01g021230;LJ.3579.4;evm.model.Cha02g014060;evm.model.Cha10g004620;evm.model.ChaUn18361.2	K00051+K01602+K00026+K03841+K01601+K00028
Metabolism	Biosynthesis of other secondary metabolites	Stilbenoid, diarylheptanoid and gingerol biosynthesis	0.439535	0.968283	ko00945	evm.model.ChaUn4769.8	K09754
Metabolism	Carbohydrate metabolism	Galactose metabolism	0.452296	0.968283	ko00052	evm.model.Cha06g016610;LJ.19924.1;LJ.24697.1	K18819+K06617+K01835
Metabolism	Lipid metabolism	Arachidonic acid metabolism	0.455163	0.968283	ko00590	evm.model.Cha11g011840	K00432
Metabolism	Amino acid metabolism	Arginine and proline metabolism	0.455944	0.968283	ko00330	evm.model.Cha01g007270;evm.model.Cha01g015480;LJ.24151.1	K13427+K17839+K00811
Metabolism	Nucleotide metabolism	Purine metabolism	0.463603	0.968283	ko00230	LJ.3336.3;evm.model.Cha06g006120;evm.model.Cha12g008580;LJ.24697.1;LJ.28847.1;LJ.35513.1	K00873+K00940+K01490+K01835+K00759+K00759
Metabolism	Metabolism of terpenoids and polyketides	Brassinosteroid biosynthesis	0.477796	0.968283	ko00905	LJ.24362.2	K15639
Genetic Information Processing	Replication and repair	Non-homologous end-joining	0.48513	0.968283	ko03450	evm.model.ChaUn21530.2	K10866
Metabolism	Lipid metabolism	Fatty acid degradation	0.488293	0.968283	ko00071	LJ.15694.1;LJ.18596.1;evm.model.Cha09g014080	K00001+K18857+K07517
Organismal Systems	Environmental adaptation	Circadian rhythm - plant	0.502993	0.968283	ko04712	LJ.6912.1;LJ.37411.1	K03097+K12124
Metabolism	Metabolism of cofactors and vitamins	Porphyrin and chlorophyll metabolism	0.507405	0.968283	ko00860	LJ.4943.1;evm.model.Cha12g002010	K01885+K22013
Metabolism	Global and overview maps	Biosynthesis of amino acids	0.516396	0.968283	ko01230	LJ.3336.3;LJ.12515.1;LJ.14684.1;evm.model.Cha08g004290;LJ.17589.1;evm.model.Cha09g002830;evm.model.Cha12g004110;LJ.24151.1;evm.model.Cha13g013290;evm.model.ChaUn12153.1;LJ.34098.1;LJ.38155.1;evm.model.ChaUn31550.1	K00873+K00800+K01850+K15227+K00640+K00616+K01438+K00811+K00600+K01953+K00215+K01681+K01657
Metabolism	Carbohydrate metabolism	Pyruvate metabolism	0.523995	0.968283	ko00620	LJ.236.2;LJ.3336.3;LJ.3579.4;LJ.18786.1;LJ.18944.1;evm.model.ChaUn18361.2	K00051+K00873+K00026+K00627+K01069+K00028
Genetic Information Processing	Translation	Ribosome biogenesis in eukaryotes	0.524406	0.968283	ko03008	evm.model.Cha03g000020;LJ.6912.1;evm.model.Cha12g004720;LJ.24948.1;LJ.34173.1	K07936+K03097+K14553+K03264+K03264
Metabolism	Lipid metabolism	Biosynthesis of unsaturated fatty acids	0.527031	0.968283	ko01040	evm.model.Cha10g014270	K10251
Metabolism	Amino acid metabolism	Histidine metabolism	0.54669	0.968283	ko00340	LJ.17994.1	K01590
Metabolism	Carbohydrate metabolism	Glycolysis / Gluconeogenesis	0.566751	0.968283	ko00010	LJ.3336.3;evm.model.Cha02g014060;LJ.15694.1;LJ.18596.1;LJ.18786.1;LJ.24697.1;LJ.27688.1	K00873+K03841+K00001+K18857+K00627+K01835+K00895
Metabolism	Carbohydrate metabolism	Inositol phosphate metabolism	0.573475	0.968283	ko00562	evm.model.Cha01g008230;LJ.13376.1;LJ.24234.1;LJ.31448.1	K01858+K00921+K05857+K21797
Metabolism	Lipid metabolism	alpha-Linolenic acid metabolism	0.590147	0.968283	ko00592	evm.model.Cha02g016950;LJ.18596.1	K01723+K18857
Metabolism	Biosynthesis of other secondary metabolites	Monobactam biosynthesis	0.595227	0.968283	ko00261	LJ.34098.1	K00215
Metabolism	Carbohydrate metabolism	Fructose and mannose metabolism	0.597993	0.968283	ko00051	evm.model.Cha02g014060;LJ.27688.1;LJ.32385.1	K03841+K00895+K00008
Genetic Information Processing	Folding, sorting and degradation	SNARE interactions in vesicular transport	0.601634	0.968283	ko04130	LJ.24097.1;evm.model.Cha12g008040	K08515+K08495
Metabolism	Metabolism of cofactors and vitamins	Folate biosynthesis	0.60653	0.968283	ko00790	LJ.17264.1	K01307
Metabolism	Metabolism of cofactors and vitamins	One carbon pool by folate	0.622897	0.968283	ko00670	evm.model.Cha13g013290	K00600
Metabolism	Biosynthesis of other secondary metabolites	Isoquinoline alkaloid biosynthesis	0.628201	0.968283	ko00950	LJ.24151.1	K00811
Metabolism	Carbohydrate metabolism	Citrate cycle (TCA cycle)	0.630993	0.968283	ko00020	LJ.3579.4;LJ.18786.1;LJ.38155.1	K00026+K00627+K01681
Metabolism	Global and overview maps	Fatty acid metabolism	0.636788	0.968283	ko01212	evm.model.Cha10g014270;evm.model.Cha14g009260;LJ.37882.1	K10251+K09458+K02372
Metabolism	Energy metabolism	Oxidative phosphorylation	0.637471	0.968283	ko00190	evm.model.Cha01g012970;LJ.10177.3;LJ.19572.4;LJ.20834.1;LJ.33412.1;LJ.34941.1	K01535+K01535+K03952+K03940+K00419+K02151
Metabolism	Carbohydrate metabolism	Butanoate metabolism	0.668043	0.968283	ko00650	LJ.37147.1	K00074
Environmental Information Processing	Membrane transport	ABC transporters	0.672714	0.968283	ko02010	LJ.2473.1	K05658
Metabolism	Lipid metabolism	Fatty acid biosynthesis	0.675277	0.968283	ko00061	evm.model.Cha14g009260;LJ.37882.1	K09458+K02372
Genetic Information Processing	Replication and repair	Homologous recombination	0.678493	0.968283	ko03440	evm.model.Cha14g005660;evm.model.ChaUn21530.2	K10875+K10866
Environmental Information Processing	Signal transduction	Phosphatidylinositol signaling system	0.683482	0.968283	ko04070	LJ.13376.1;LJ.24234.1;LJ.31448.1	K00921+K05857+K21797
Metabolism	Metabolism of terpenoids and polyketides	Zeatin biosynthesis	0.684847	0.968283	ko00908	evm.model.Cha04g018450;evm.model.Cha10g007470	K13496+K13496
Cellular Processes	Transport and catabolism	Autophagy - other eukaryotes	0.684847	0.968283	ko04136	LJ.1127.1;LJ.3370.1	K08331+K07203
Metabolism	Amino acid metabolism	Lysine biosynthesis	0.686339	0.968283	ko00300	LJ.34098.1	K00215
Metabolism	Glycan biosynthesis and metabolism	Various types of N-glycan biosynthesis	0.712181	0.968283	ko00513	evm.model.Cha01g020490;LJ.32979.1	K12670+K14412
Metabolism	Biosynthesis of other secondary metabolites	Tropane, piperidine and pyridine alkaloid biosynthesis	0.719975	0.968283	ko00960	LJ.24151.1	K00811
Genetic Information Processing	Folding, sorting and degradation	Protein processing in endoplasmic reticulum	0.723295	0.968283	ko04141	evm.model.Cha01g020490;LJ.4801.1;LJ.9807.1;evm.model.Cha12g012420;LJ.25506.1;LJ.30943.1;evm.model.ChaUn14509.1;evm.model.ChaUn21207.1;evm.model.ChaUn5829.5;LJ.36991.1	K12670+K03283+K06689+K13525+K13993+K03283+K03283+K14003+K13993+K14007
Cellular Processes	Transport and catabolism	Peroxisome	0.723805	0.968283	ko04146	LJ.3849.1;evm.model.Cha03g014810;evm.model.Cha07g007370;evm.model.Cha13g005660	K00869+K03781+K13347+K13356
Metabolism	Energy metabolism	Photosynthesis	0.723918	0.968283	ko00195	LJ.26942.1	K02639
Metabolism	Lipid metabolism	Sphingolipid metabolism	0.739147	0.968283	ko00600	LJ.15595.1	K04711
Cellular Processes	Transport and catabolism	Endocytosis	0.740144	0.968283	ko04144	LJ.4801.1;evm.model.Cha08g017170;LJ.19164.2;LJ.30943.1;evm.model.ChaUn14509.1;LJ.32338.1	K03283+K12199+K05755+K03283+K03283+K07897
Metabolism	Carbohydrate metabolism	Pentose and glucuronate interconversions	0.750746	0.968283	ko00040	LJ.21757.2;LJ.32385.1	K01051+K00008
Metabolism	Carbohydrate metabolism	Amino sugar and nucleotide sugar metabolism	0.752317	0.968283	ko00520	LJ.3531.1;evm.model.Cha08g008840;LJ.19434.1;LJ.24697.1;LJ.28062.1	K00820+K12450+K10046+K01835+K13379
Metabolism	Glycan biosynthesis and metabolism	Other glycan degradation	0.763812	0.968283	ko00511	LJ.1812.1	K01191
Genetic Information Processing	Translation	Ribosome	0.766957	0.968283	ko03010	LJ.375.1;LJ.3527.1;LJ.10733.1;evm.model.Cha08g004490;LJ.30287.1;LJ.31972.1;evm.model.ChaUn5401.2;LJ.36676.1;LJ.37980.1	K02957+K02863+K02958+K02964+K02863+K02941+K02889+K02865+K02938
Genetic Information Processing	Transcription	Spliceosome	0.781236	0.972862	ko03040	LJ.4801.1;LJ.16305.1;evm.model.Cha09g013500;evm.model.Cha12g000920;LJ.30943.1;evm.model.ChaUn14509.1;LJ.36316.1;LJ.36620.1	K03283+K13025+K10599+K12869+K03283+K03283+K12816+K12891
Metabolism	Lipid metabolism	Glycerophospholipid metabolism	0.796108	0.972862	ko00564	evm.model.Cha02g002070;evm.model.Cha08g005170;LJ.31417.1;evm.model.ChaUn9229.1	K13510+K13508+K01126+K13511
Metabolism	Amino acid metabolism	Cysteine and methionine metabolism	0.808899	0.972862	ko00270	LJ.3579.4;LJ.4809.1;LJ.17589.1;LJ.24151.1	K00026+K01244+K00640+K00811
Genetic Information Processing	Folding, sorting and degradation	Ubiquitin mediated proteolysis	0.809113	0.972862	ko04120	LJ.1990.1;LJ.2930.1;LJ.9807.1;evm.model.Cha09g013500;LJ.19591.4	K10606+K10576+K06689+K10599+K10144
Metabolism	Metabolism of other amino acids	beta-Alanine metabolism	0.836745	0.974668	ko00410	evm.model.Cha01g015480	K17839
Metabolism	Nucleotide metabolism	Pyrimidine metabolism	0.839114	0.974668	ko00240	evm.model.Cha06g006120;evm.model.ChaUn25384.1	K00940+K00857
Metabolism	Lipid metabolism	Ether lipid metabolism	0.852212	0.974668	ko00565	evm.model.Cha02g002070	K13510
Genetic Information Processing	Folding, sorting and degradation	Proteasome	0.875283	0.974668	ko03050	LJ.27350.1;LJ.27351.1	K03031+K03031
Metabolism	Amino acid metabolism	Lysine degradation	0.875407	0.974668	ko00310	evm.model.ChaUn13164.1	K11426
Metabolism	Metabolism of other amino acids	Cyanoamino acid metabolism	0.888819	0.974668	ko00460	evm.model.Cha13g013290	K00600
Metabolism	Carbohydrate metabolism	Starch and sucrose metabolism	0.895044	0.974668	ko00500	evm.model.Cha01g011240;evm.model.Cha02g017750;LJ.17214.1;LJ.24697.1	K13679+K01179+K01179+K01835
Genetic Information Processing	Folding, sorting and degradation	Protein export	0.908922	0.974668	ko03060	LJ.29614.1	K03070
Genetic Information Processing	Translation	mRNA surveillance pathway	0.911605	0.974668	ko03015	LJ.2623.1;LJ.16305.1;LJ.27439.2;LJ.31861.1	K11584+K13025+K14397+K06269
Genetic Information Processing	Transcription	Basal transcription factors	0.913969	0.974668	ko03022	LJ.18717.1	K03143
Genetic Information Processing	Translation	Aminoacyl-tRNA biosynthesis	0.928758	0.974668	ko00970	LJ.4943.1;LJ.6489.1	K01885+K01873
Genetic Information Processing	Replication and repair	Nucleotide excision repair	0.931523	0.974668	ko03420	LJ.18717.1	K03143
Metabolism	Glycan biosynthesis and metabolism	N-Glycan biosynthesis	0.954746	0.974668	ko00510	evm.model.Cha01g020490	K12670
Genetic Information Processing	Folding, sorting and degradation	RNA degradation	0.955395	0.974668	ko03018	LJ.11927.2;LJ.18181.1;LJ.27133.1	K12581+K12602+K14442
Metabolism	Lipid metabolism	Glycerolipid metabolism	0.962424	0.974668	ko00561	evm.model.Cha08g005170	K13508
Metabolism	Amino acid metabolism	Glycine, serine and threonine metabolism	0.965018	0.974668	ko00260	evm.model.Cha13g013290	K00600
Genetic Information Processing	Translation	RNA transport	0.997723	0.997723	ko03013	evm.model.Cha03g000020;LJ.16305.1;evm.model.ChaUn7971.4	K07936+K13025+K03754
