# Supplementary material for: Genome-wide analysis of long non-coding RNAs (lncRNAs) in tea plants (Camellia sinensis) lateral roots in response to nitrogen application
Source: Front Plant Sci. 2023 Feb 24;14:1080427. doi: 10.3389/fpls.2023.1080427 (PMC9998519; doi:10.3389/fpls.2023.1080427)
Supplement: Supplementary file 5 [file Table_5.xls]

## Sheet: Sheet1
Gene_id	Sequence	Forward primer	Feverse primer
LJ.9111	GAGTATGTCAAAAATTAAGAAGAAGAAATTTGAATACGTGTTTCGTATACCAACACATACATAAAAGTACCATACGTTGACAACTACCCGGTACGAATACAACATGTTTTTTGAAATAGCCATACTTCATAGCACCAAATATAACATAAGAGCAAACGAACAGGATTGAACTCTGCTTCAATTAACTAATGGTAATCAAAAATCAAATTGAAAACACAAGGGAAGAGAACAAAAGTCATCTCTAACAGAAAGGAAAAAATAAACATAAACTGATGATTGCTTGAGCCACAATCATCTCATGGAAGACCCAATGCCAAAGACCTTTAGTTGCCCAAAATTAGGAAAACTTGATGTCACCACTTCAAATGACCACCGTACCCTTGATCCTATTCCTCCTCC…	AGCCATACTTCATAGCAC	CTTTGGCATTGGGTCTTC
LJ.10808	TGTCTTCACATAGTAGTGTAATCCAAGAACGAATATTGTGTTGAAAAATGGTAATCCAAATTTGATATGTACAATGCAGTCATCTTTCTTCCGATCAAACCTTGGAATAACAAATTTCTCAAAACTACATCAAATAGGTACAGAGAGGAGAGATGAATCATTTTTATTTGGGGGGGTTCAATTGGGACCCCAACAGCTCAAGTACATGACTGTTCTGAGAGACGACTCCGAGTGCTTTGCCTTGTCTTCCCTTATTTTACTTGAAACCGCGGCGGAGGACGAAGGAGAGACCTTGGCCTGAGAGTATGATCTGAGATTGTTCTTGGCGTGCTGGTGTATCGATCTCATGGCGTAGTTCCATCTACAGAATCCCTGATCTTTGAGTGCCTCCACAGGCCC…	GCCTTGTCTTCCCTTATT	CGTCTACTTCATACCACCA
LJ.12699	CTCAGATCTCTCACTCAAATCACACTCTCAGGTCTCAGCCTCTCTCCCTCTCTCTCTCTCCTATGTAGATTGAAGATCAATGGTGTTCCCTCCAAGCTCACAGATGGTGTTGCAGCAGCTTCCCCGTCCCGCGCCGATCTCCCTCCCTTCCACGACGACCTCCGTCCGACGCCGATCTCCCTCCCTCCCACGCCGACCTCCCTCCTTCCGACCTCACTGCTCCACACCCCGATCTCTCTCCCTTCCTCCGATCTCACGCCGATCTCTCTCCCTCCCTCCGATCTGCCTCACACCAACTCTCTGCCTCCCTCAGATCGCCCTCCATTCCGTCGCTTCTACCGCCTCATCCATCAGAGCTCGGATCTGATGAAGATCAAGATGAAGAAAATGATGTGTTAT…	TCCCTCCAAGCTCACAGA	ATGGATGAGGCGGTAGAA
LJ.14626	TATAACTACGCATATAACATACTTTTCATCTAAAACTACATATTATACCCAAAAAAGAAGCAATTGATGGAAACTAGAAAGAAAAAGATGAGTTATCTAAGCAGAGTATGCACGGCAGTTAGTGTTGCCATGGTGGAAGTCCACCACACTGACCAATCCTCTAAATATAATTCTTCCCTTCAAGTTCAAACCGTTTCGCCGAGCGACGCGAGATCGTCCTCTGGCAGAGACTGCTGTAAGAGGAAAGAGGCAGATGAGTCTCTTCAAAAAGTCATGTTATTGAATTGCTGGGCACAGAGCTAAGCTATTGGCTTAGACACCATGGAAAAGAAGTTAGATGCAGAGAGAGAGAGAGAGAGAGAGAGAGAGAGAGAGTATAAAACTACCCACCTAGTTTAT…	AAGAGGAAAGAGGCAGAT	GGATAAACTAGGTGGGTAG
LJ.16928	ATATATATATATATATATATATCTCTTCTAGACAACACTATAACACCATACAGATCTCTCTCTACTTGTGATTTGCATCTACTAAATTCTAAAACGATCTTCAAGAAACAAGAAGACATGAGTTCAACTAGCAGAGCTTGGGTTGCGGCAGCGAGCGTAGGAGCTGTGGAGGCTTTGAAAGATCAGGGGATCTGTAGGTGGAACTACACCATCAGATCAATTCACCACCACGCCAAGACAAATCTCAGATCCTTCTCTCAGGGAAATAAGCTTTCTTCATCGTCTTCGGCCAAGGTTGCGAGCACGGCGATGAGGGAAGACAGGGCCAAGAAGCAGCAATCGGAGGAGTCTCTCAGAAAAAGAACTCTGATGCACAGGCCGCGTTTTTTTGTCAAAATT…	CACCACGCCAAGACAAAT	GGACTTCCTCAGGCAAAA
LJ.20137	ATTGAAGTTCTTATTTTAAAATAAAATTAAGTTGTATTTACATACGTAATTGTAATTTGTGTTGTAAGTTTTTTTTTTTTTGATCAGCAAAGAAAAATTTCATTAATCAACATGAAATTAAAGGTACAGGAAGATGAGATGCACTGAGAGAGATTCGGAAAATACAAAATACCCCTACTACTGCTACTCGCAACCATACAACCAACCCCTTGGCCTCACATTTTTTTTTTTTAAAAAAAAAAACAAAAAACGTTAAGAAGGACTTAACAAAAAAAATACATGATTCCACAAAATCAACCCACCAAAACACCCAAACTGCTAAAATTACCTAGTCTAACATCCGAGGTGGAAACCCAACAATTTAAACACCTACAGCACTCCCAATGCTGCAGCACTCTA…	TTCAACACCCTAGTTCCC	CACTTTGTGGTCCTTTCT
LJ.28506	AAAAAATCAGAAATTGAAGAGGAGAGGGCTGAAACGCAGATCTGAAGAAAAAAAAAAAAAAAGTCGAAACACAAGAACAGAAAAATAAAATTACTATGTGGCAATCCGTTTCATCATCAACAACAACAACAACAATAACAGATCTAAATTTACATAATAAAAAAATTAAAAAAATACGATTCGAGAGAGAAAGTGATAGGATTTGCACCAACAATAACAGATCTGTTCAATGGTGGATGTAAATCTAGAGAACAAAGAGTCAAATCTGAATATGATAGGATCTGAATAGAGAGAGAGAGGTCTTCACGATCTTTCCATTGATCAAGACATCGATCGAACGGACCACGGATGGCTTCACGGACGGACCACGGTTCACGATCTGTTTAGATCAGTGGTGGT…	CTGTTCAATGGTGGATGT	CTTCTCACTGCGTTTCTC
LJ.30148	CCGCTCAGATTGCAAATTCCATCAACAAATCCGAAATTCCTCAAAAACCTCTCATATCAGTCACTCAAAGATCATTAGCAATTTAAAGAAAGAGGAAGAAAAAAGATGAGTTCGGCAAGCAGAGCTTGGATTGTGGCAGCAAGCGTTGGGGCTGTGGAGGCACTCAAAGATCAAGGGTTCTGTAGATGGAACTATGCCATGAGATCCATACACCACCACGTCAAGAACAACGTGAGGGCTTACTCTCAGGCTAAGAAACTGTCTCCCTCGTCATCCGCCGTGGTTTCGAGTAAAATAAGAGAAGACAAGGCAAAGCAGGCAGAGGAGTCTCTCAGGAAAGTCATGTACTTAAGCTGTTGGGGTCCCAATTGAACCCCCCACTTAAATGAAAAATGAGTT…	ACTGTCTCCCTCGTCATC	CTAACGTCGGAATATCAA
LJ.38026	ATTCATTATCTTTCTTCCATGCAACGTGACTTTTCATAGTTTTAAAAAATAAGTTATCAATCATCATGCATAGGAAGTCCACTATAAGAATAGTCTTTAATAGAAATTTGAATAAGTTCATAACCAAGATAGAAGATACCAATATGATATCTGTTTAGATTTCAGAAAGCACTAAAACTATTGTCCCCTAAGTTCTAAGTTGAAGCAAGGTGCTAAATATGAAATGGTATCAAAATGGAAATGAGAAAAATGAAAATAGGTGATGGGTTAAAGAAAAACAAGGTCAAAATAACCATTAATGAAGGGCAAAGAAAAGAAACGATGAACAATAATTTGCCTTACATTTTCGAATGCTGAGTCAAGTAAGCCATGGATGACATTCTATTATTATAGGTAAGC…	TCATTCCCTAGTGTCCTC	CCAAATATCTGTTGCCTC
LJ.20715	TTCCCTACCTCCTCTCTCAGTCATCCAACCAAAACATTAACCAAAAAATTAATTAGATAATTTAGGGAGGGATTTAACAAGAAAATGGGGACCCGTATGGACTTTAATATTAAGTTAATCTGATACATGAGATTGGATTAGAACAAATCATAACTCACATATATAAAATTAACCACACAGTGGCACAGCAAAACCTATTGTATGGTCTGCCTTACAAAACCTTGCAATCAAACAAAATAAAAAACCACTCATACAATCACACTGCAATATATCTTTCAAAAAAAAAAAAAAAAACACGCTGCAATATATATATATATAGATGGATACAGGCAATAAGAGATTTTTTTGCACATTACTGATGTTAGAACATTTATGCAGGAGAAAACAGAAAGCAGAAGA…	GACGCTGTTGCGGAGTTT	GGGCTGGTCAGGTCTTCAT
LJ.28103	AGCAGATCTAGCTTCTAGAAGATCAAATCAAAATTTTCAAACTACTTCTGATCAAATCTAACTTCTGCAAGATTAAATCTAAAGTTTCAAACTACTTCAAATAGATTGAATCACAATATATATAGCATATCTAGCTTCTACAAGATCAAATTTGAAGTTTCAAAGTACAACAACAACAAATGGGACCCCAACAGCACCAACAACCACTAGACAGAGAGAAAGAAGATGGTGGTGGCGTAGATCGGCCACTGGATCTGAAACAATGGGAGACGGAGGAGTCATGAGAGCTGCAAAGCCGGAATCGGAGTCGTCAATGCGGATACCCGTAGCGGCGTTCCGACGAAGCATACGACTAGTGATGGCACGGCAGTGGCGTTCTCGTAGCTTTGGTGTGGTCCT…	AACAGCACCAACAACCAC	TTGCGAAGGAGAAACAGA
LJ.16929	GTTTGACATCACATCACATCATCCACATCTATATATATCTCCTATGCAACACTTTCACATCATCCATCTACTTCACAACCCAATTAGAAATACTTAAAAAATTCTTTCTTTACTTGTAATTTGCATCTACTAAATTTTAAATCGACCTTCAAGAAAGAAAAAAACATGAGTTCAACTAGCAGAGCTTGGATTGCGGCAGCAAGCGTAGGAGCTGTGGAGGCTTTGAAAGATCAAGGGATCTGCAGATGGAACTACACCATCAGATCAATTCACCACCATGCCAAGACCAATCTCAGATCCTTCTCTCGGCGAAATAAGCTTTCTTCATCGTCTCCGGCCAAGGTTGCGAGCACGTCGATGAGGAGGGAAGAGAGGGCGAAGCAACAGCGATCGGAGAAG…	ACCATGCCAAGACCAATC	GCGAACAATAATATCCCAAA
