# Supplementary material for: Genome-wide analysis of long non-coding RNAs (lncRNAs) in tea plants (Camellia sinensis) lateral roots in response to nitrogen application
Source: Front Plant Sci. 2023 Feb 24;14:1080427. doi: 10.3389/fpls.2023.1080427 (PMC9998519; doi:10.3389/fpls.2023.1080427)
Supplement: Supplementary file 6 [file Table_6.xls]

## Sheet: Sheet1
Transcript_id	Gene_id	Ref_id	Class_code	LN-1	LN-2	LN-3	CK-1	CK-2	CK-3	SN-1	SN-2	SN-3	coding_probability	label	Function
LJ.4132.1	LJ.4132	evm.TU.Cha02g011940	j	4.38931	5.32211	4.61919	3.20579	3.00368	3.44752	3.00888	1.22124	2.98249	1	coding	sp|Q8L7G0|ARFA_ARATH_Auxin_response_factor_1_OS=Arabidopsis_thaliana_OX=3702_GN=ARF1_PE=1_SV=2
LJ.5007.1	LJ.5007	evm.TU.Cha03g000300	k	10.6052	8.10266	9.71169	8.35671	7.93054	8.73442	8.40482	8.90411	8.41938	1	coding	sp|Q8RYC8|ARFS_ARATH_Auxin_response_factor_19_OS=Arabidopsis_thaliana_OX=3702_GN=ARF19_PE=1_SV=2
LJ.5916.1	LJ.5916	evm.TU.Cha03g008140	j	1.42632	2.26666	2.05709	1.53294	1.08514	1.25884	0.858883	0.370389	1.68965	1	coding	sp|K4DF01|ARF2B_SOLLC_Auxin_response_factor_2B_OS=Solanum_lycopersicum_OX=4081_GN=ARF2B_PE=2_SV=1
LJ.9426.1	LJ.9426	evm.TU.Cha04g019260	k	2.22554	1.86599	1.5647	0.929395	0.895869	1.11168	0.648138	0.645014	1.37908	1	coding	sp|Q653H7|ARFR_ORYSJ_Auxin_response_factor_18_OS=Oryza_sativa_subsp._japonica_OX=39947_GN=ARF18_PE=2_SV=1
LJ.12074.1	LJ.12074	evm.TU.Cha06g003310	j	7.18541	7.54965	5.87458	4.40406	4.26412	4.41054	3.60568	2.54444	6.33123	1	coding	sp|Q8L7G0|ARFA_ARATH_Auxin_response_factor_1_OS=Arabidopsis_thaliana_OX=3702_GN=ARF1_PE=1_SV=2
LJ.12725.1	LJ.12725	evm.TU.Cha06g008860	j	7.42593	6.70516	6.35638	4.60445	3.98373	4.75227	2.90228	1.20524	6.30548	1	coding	sp|Q9XED8|ARFI_ARATH_Auxin_response_factor_9_OS=Arabidopsis_thaliana_OX=3702_GN=ARF9_PE=1_SV=1
LJ.14800.1	LJ.14800	-	u	13.8475	3.80745	13.6731	2.03984	1.90696	1.63823	7.83698	5.23847	5.13913	0.0471656	coding	sp|A2YG67|ARFQ_ORYSI_Auxin_response_factor_17_OS=Oryza_sativa_subsp._indica_OX=39946_GN=ARF17_PE=3_SV=1
LJ.17004.1	LJ.17004	-	u	4.09803	1.48011	4.2884	0	0	0	0.0642631	0.0554262	0	0.0283412	coding	sp|Q2LAJ3|ARF2A_SOLLC_Auxin_response_factor_2A_OS=Solanum_lycopersicum_OX=4081_GN=ARF2A_PE=1_SV=1
LJ.19025.3	LJ.19025	evm.TU.Cha09g011030	j	3.5751	1.33848	3.18465	0.390483	0.307129	0.236555	0.164086	0.106142	0.0782546	0.158328	coding	sp|Q9SKN5|ARFJ_ARATH_Auxin_response_factor_10_OS=Arabidopsis_thaliana_OX=3702_GN=ARF10_PE=1_SV=1
evm.model.Cha11g005050	LJ.22190	evm.TU.Cha11g005050	=	55.0689	40.9845	43.4407	40.0735	39.1457	39.8384	42.7855	30.5373	40.3605	1	coding	sp|Q9ZTX9|ARFD_ARATH_Auxin_response_factor_4_OS=Arabidopsis_thaliana_OX=3702_GN=ARF4_PE=1_SV=1
evm.model.Cha11g012190	LJ.22932	evm.TU.Cha11g012190	=	2.18019	1.08272	3.08337	1.17972	0.998287	0.906898	1.33336	1.41539	0.978297	1	coding	sp|Q5JK20|ARFD_ORYSJ_Auxin_response_factor_4_OS=Oryza_sativa_subsp._japonica_OX=39947_GN=ARF4_PE=2_SV=1
LJ.26826.2	LJ.26826	evm.TU.Cha14g004120	j	4.56033	2.81737	1.56669	1.25397	1.52171	1.30227	2.93578	1.16865	0.646204	0.508444	coding	sp|K4DF01|ARF2B_SOLLC_Auxin_response_factor_2B_OS=Solanum_lycopersicum_OX=4081_GN=ARF2B_PE=2_SV=1
LJ.27689.1	LJ.27689	evm.TU.Cha14g012270	j	2.52955	3.98852	2.35876	1.9443	1.64895	1.80264	0.781499	0.30638	2.77835	1	coding	sp|Q0D9R7|ARFS_ORYSJ_Auxin_response_factor_19_OS=Oryza_sativa_subsp._japonica_OX=39947_GN=ARF19_PE=2_SV=2
LJ.37732.1	LJ.37732	evm.TU.ChaUn9047.9	j	10.0903	7.84227	6.74906	6.67297	5.66843	6.32938	3.72541	1.55474	13.0673	0.0253585	coding	sp|Q9FGV1|ARFH_ARATH_Auxin_response_factor_8_OS=Arabidopsis_thaliana_OX=3702_GN=ARF8_PE=1_SV=2
