# Supplementary material for: Genome-wide analysis of long non-coding RNAs (lncRNAs) in tea plants (Camellia sinensis) lateral roots in response to nitrogen application
Source: Front Plant Sci. 2023 Feb 24;14:1080427. doi: 10.3389/fpls.2023.1080427 (PMC9998519; doi:10.3389/fpls.2023.1080427)
Supplement: Supplementary file 7 [file Table_7.xls]

## Sheet: Sheet1
Transcript_id	Gene_id	Ref_id	Class_code	LN-1	LN-2	LN-3	CK-1	CK-2	CK-3	SN-1	SN-2	SN-3	coding_probability	label	Function
LJ.210.1	LJ.210	-	u	1.08356	2.28291	1.0104	4.31318	5.08872	3.52745	1.01951	0.293105	0.972431	0.0221543	coding	sp|Q9FHE1|GSTT3_ARATH_Glutathione_S-transferase_T3_OS=Arabidopsis_thaliana_OX=3702_GN=GSTT3_PE=2_SV=1
LJ.360.1	LJ.360	evm.TU.Cha01g003510	j	116.137	133.764	126.089	148.652	149.452	143.159	116.671	124.226	148.707	0.999503	coding	sp|Q9FRL8|DHAR2_ARATH_Glutathione_S-transferase_DHAR2_OS=Arabidopsis_thaliana_OX=3702_GN=DHAR2_PE=1_SV=1
LJ.489.1	LJ.489	-	u	2.97691	1.95489	1.85061	4.34268	4.76607	3.42615	3.56483	3.51386	4.61458	0.0458423	coding	sp|Q9FUS9|GSTUI_ARATH_Glutathione_S-transferase_U18_OS=Arabidopsis_thaliana_OX=3702_GN=GSTU18_PE=2_SV=1
evm.model.Cha01g004750	LJ.490	evm.TU.Cha01g004750	=	97.5799	77.3098	103.495	130.241	124.65	134.007	111.76	134.33	77.5708	0.999891	coding	sp|Q9FUS9|GSTUI_ARATH_Glutathione_S-transferase_U18_OS=Arabidopsis_thaliana_OX=3702_GN=GSTU18_PE=2_SV=1
LJ.1342.1	LJ.1342	evm.TU.Cha01g012320	j	4.83453	2.04622	4.1794	3.10086	3.40566	3.66138	3.41156	2.69723	2.16935	0.999873	coding	sp|Q67UK9|DHAR2_ORYSJ_Probable_glutathione_S-transferase_DHAR2,_chloroplastic_OS=Oryza_sativa_subsp._japonica_OX=39947_GN=DHAR2_PE=2_SV=1
LJ.2904.1	LJ.2904	-	u	6.62789	7.28557	4.38898	3.65631	2.63899	2.50164	4.33815	4.20932	3.10337	0.130057	coding	sp|P46421|GSTU5_ARATH_Glutathione_S-transferase_U5_OS=Arabidopsis_thaliana_OX=3702_GN=GSTU5_PE=2_SV=1
evm.model.Cha02g005700	LJ.3380	evm.TU.Cha02g005700	=	1.65251	2.98423	1.19851	0.41112	0	0.398491	5.70102	3.12905	4.44909	0.304574	coding	sp|P46423|GSTF_HYOMU_Glutathione_S-transferase_OS=Hyoscyamus_muticus_OX=35626_PE=1_SV=1
LJ.3687.1	LJ.3687	-	u	2.37776	2.86263	2.36504	0.236621	0.223334	0.229352	1.78976	0.771827	1.84938	0.99866	coding	sp|Q9FHE1|GSTT3_ARATH_Glutathione_S-transferase_T3_OS=Arabidopsis_thaliana_OX=3702_GN=GSTT3_PE=2_SV=1
evm.model.Cha02g009650	LJ.3895	evm.TU.Cha02g009650	=	7.25721	21.1706	12.7536	2.39574	3.34266	5.85585	19.9594	22.8775	31.8131	0.999879	coding	sp|P32110|GSTX6_SOYBN_Probable_glutathione_S-transferase_OS=Glycine_max_OX=3847_GN=HSP26-A_PE=2_SV=1
LJ.5951.1	LJ.5951	-	u	54.8295	47.8102	63.6903	63.3712	69.0824	70.0374	54.8311	57.7156	64.3898	0.158111	coding	sp|Q9ZRT5|GSTT1_ARATH_Glutathione_S-transferase_T1_OS=Arabidopsis_thaliana_OX=3702_GN=GSTT1_PE=2_SV=1
LJ.6547.1	LJ.6547	evm.TU.Cha03g014180	j	165.762	187.142	194.791	218.629	223.011	226.923	195.637	264.689	201.419	0.891069	coding	sp|Q9CPU4|MGST3_MOUSE_Microsomal_glutathione_S-transferase_3_OS=Mus_musculus_OX=10090_GN=Mgst3_PE=1_SV=1
evm.model.Cha04g008690	LJ.8240	evm.TU.Cha04g008690	=	11.445	13.9601	7.98857	14.986	15.5589	13.5815	5.28975	6.68059	5.58607	0.999997	coding	sp|O80662|TCHQD_ARATH_Glutathione_S-transferase_TCHQD_OS=Arabidopsis_thaliana_OX=3702_GN=TCHQD_PE=2_SV=1
LJ.9492.1	LJ.9492	evm.TU.Cha04g019850	j	28.5988	30.2534	27.7573	25.2163	24.9854	27.3828	24.1383	31.513	27.5529	0.999902	coding	sp|Q9LZ06|GSTL3_ARATH_Glutathione_S-transferase_L3_OS=Arabidopsis_thaliana_OX=3702_GN=GSTL3_PE=2_SV=1
LJ.9610.1	LJ.9610	-	u	28.416	26.7575	37.4749	25.7531	25.7368	21.8784	16.4237	14.1653	45.903	0.0272712	coding	sp|P32110|GSTX6_SOYBN_Probable_glutathione_S-transferase_OS=Glycine_max_OX=3847_GN=HSP26-A_PE=2_SV=1
evm.model.Cha05g011690	LJ.11138	evm.TU.Cha05g011690	=	206.449	247.7	243.636	318.469	306.141	289.024	189.475	235.417	204.486	0.999578	coding	sp|P49332|GSTXC_TOBAC_Probable_glutathione_S-transferase_parC_OS=Nicotiana_tabacum_OX=4097_GN=PARC_PE=2_SV=1
evm.model.Cha05g011700	LJ.11139	evm.TU.Cha05g011700	=	12.1594	6.53523	10.0786	17.6103	20.3943	17.3835	21.2469	24.4336	25.2023	0.999653	coding	sp|P49332|GSTXC_TOBAC_Probable_glutathione_S-transferase_parC_OS=Nicotiana_tabacum_OX=4097_GN=PARC_PE=2_SV=1
evm.model.Cha05g011710	LJ.11141	evm.TU.Cha05g011710	=	2.13715	2.17093	1.1625	0.598153	0.940941	0.869668	0.754057	0.216789	0.719237	0.999899	coding	sp|P49332|GSTXC_TOBAC_Probable_glutathione_S-transferase_parC_OS=Nicotiana_tabacum_OX=4097_GN=PARC_PE=2_SV=1
evm.model.Cha05g011780	LJ.11141	evm.TU.Cha05g011780	=	154.167	152.742	213.306	179.939	186.505	186.361	73.4084	103.622	76.5369	0.999779	coding	sp|P49332|GSTXC_TOBAC_Probable_glutathione_S-transferase_parC_OS=Nicotiana_tabacum_OX=4097_GN=PARC_PE=2_SV=1
LJ.11347.1	LJ.11347	evm.TU.Cha05g013540	o	0.357271	0.967781	0.592265	8.08842	7.8859	7.15073	5.15432	3.38249	5.13007	0.47009	coding	sp|Q03666|GSTX4_TOBAC_Probable_glutathione_S-transferase_OS=Nicotiana_tabacum_OX=4097_PE=2_SV=1
LJ.12037.1	LJ.12037	evm.TU.Cha06g002950	k	34.0278	33.298	34.3354	30.839	29.0482	27.2238	22.3956	21.7645	25.724	0.999884	coding	sp|P57108|GSTZ_EUPES_Glutathione_S-transferase_zeta_class_OS=Euphorbia_esula_OX=3993_PE=2_SV=1
evm.model.Cha06g010870	LJ.12932	evm.TU.Cha06g010870	=	68.1211	66.0937	56.4199	54.5795	57.5254	57.8003	76.0373	40.1729	73.159	1	coding	sp|P32110|GSTX6_SOYBN_Probable_glutathione_S-transferase_OS=Glycine_max_OX=3847_GN=HSP26-A_PE=2_SV=1
evm.model.Cha06g017190	LJ.13602	evm.TU.Cha06g017190	=	200.953	324.136	281.87	190.933	187.298	193.898	147.422	178.533	133.632	0.999811	coding	sp|Q9FUS8|GSTUH_ARATH_Glutathione_S-transferase_U17_OS=Arabidopsis_thaliana_OX=3702_GN=GSTU17_PE=2_SV=1
LJ.13780.1	LJ.13780	evm.TU.Cha06g019020	j	21.5911	19.8467	25.6957	28.0917	30.5565	28.3545	30.0146	26.3608	34.7384	0.999871	coding	sp|Q9FUS8|GSTUH_ARATH_Glutathione_S-transferase_U17_OS=Arabidopsis_thaliana_OX=3702_GN=GSTU17_PE=2_SV=1
LJ.13780.4	LJ.13780	evm.TU.Cha06g019020	j	0.544413	0	2.08703	4.26642	3.32374	3.21639	1.19521	0.883588	1.46573	0.999941	coding	sp|Q9FUS8|GSTUH_ARATH_Glutathione_S-transferase_U17_OS=Arabidopsis_thaliana_OX=3702_GN=GSTU17_PE=2_SV=1
LJ.13784.1	LJ.13784	-	u	0	1.56119	2.95584	3.87138	4.87198	3.12705	4.06702	4.91087	1.55169	0.118785	coding	sp|Q9FUS8|GSTUH_ARATH_Glutathione_S-transferase_U17_OS=Arabidopsis_thaliana_OX=3702_GN=GSTU17_PE=2_SV=1
LJ.15339.1	LJ.15339	evm.TU.Cha07g012320	i	28.6828	39.2486	31.8013	31.4492	26.6628	26.3118	42.7066	30.2351	41.5307	0.0904435	coding	sp|P46423|GSTF_HYOMU_Glutathione_S-transferase_OS=Hyoscyamus_muticus_OX=35626_PE=1_SV=1
LJ.16401.1	LJ.16401	evm.TU.Cha08g006360	j	13.2086	15.0836	14.8526	10.0033	11.1292	10.1176	9.25994	11.3494	9.64586	0.999943	coding	sp|Q9LZ06|GSTL3_ARATH_Glutathione_S-transferase_L3_OS=Arabidopsis_thaliana_OX=3702_GN=GSTL3_PE=2_SV=1
evm.model.Cha08g006560	LJ.16419	evm.TU.Cha08g006560	=	0.652915	0.393028	1.42061	0.243653	0.153314	0.157446	45.2548	32.1439	2.14849	0.99954	coding	sp|Q9FRL8|DHAR2_ARATH_Glutathione_S-transferase_DHAR2_OS=Arabidopsis_thaliana_OX=3702_GN=DHAR2_PE=1_SV=1
evm.model.Cha08g013600	LJ.17198	evm.TU.Cha08g013600	=	561.622	514.039	605.686	440.277	411.249	435.696	249.236	206.199	185.182	0.999808	coding	sp|P49332|GSTXC_TOBAC_Probable_glutathione_S-transferase_parC_OS=Nicotiana_tabacum_OX=4097_GN=PARC_PE=2_SV=1
evm.model.Cha08g013620	LJ.17200	evm.TU.Cha08g013620	=	46.9304	51.7424	42.5334	12.2594	10.092	13.4016	14.8737	20.6457	16.4035	0.99961	coding	sp|Q9ZRW8|GSTUJ_ARATH_Glutathione_S-transferase_U19_OS=Arabidopsis_thaliana_OX=3702_GN=GSTU19_PE=1_SV=1
evm.model.Cha08g013640	LJ.17200	evm.TU.Cha08g013640	=	24.6962	41.1852	40.2612	39.5915	34.2617	33.4531	42.4419	35.7877	32.7927	0.999963	coding	sp|P49332|GSTXC_TOBAC_Probable_glutathione_S-transferase_parC_OS=Nicotiana_tabacum_OX=4097_GN=PARC_PE=2_SV=1
evm.model.Cha08g013650	LJ.17202	evm.TU.Cha08g013650	=	7.2899	14.6837	14.6412	7.63813	8.29554	8.51909	11.8713	16.6097	19.6267	0.999737	coding	sp|P49332|GSTXC_TOBAC_Probable_glutathione_S-transferase_parC_OS=Nicotiana_tabacum_OX=4097_GN=PARC_PE=2_SV=1
LJ.17203.1	LJ.17203	evm.TU.Cha08g013670	j	1.69245	1.27348	2.01656	0.631585	0.794825	0.561168	0.530801	0.572263	1.26573	0.998616	coding	sp|P49332|GSTXC_TOBAC_Probable_glutathione_S-transferase_parC_OS=Nicotiana_tabacum_OX=4097_GN=PARC_PE=2_SV=1
evm.model.Cha08g013670	LJ.17203	evm.TU.Cha08g013670	=	0	0	2.43829	0	0	0.0616842	0	0	0	0.999744	coding	sp|P49332|GSTXC_TOBAC_Probable_glutathione_S-transferase_parC_OS=Nicotiana_tabacum_OX=4097_GN=PARC_PE=2_SV=1
LJ.17203.5	LJ.17203	evm.TU.Cha08g013670	j	75.1069	85.8599	94.3664	63.7192	64.0728	64.5533	76.6316	91.4804	89.6658	0.999756	coding	sp|P49332|GSTXC_TOBAC_Probable_glutathione_S-transferase_parC_OS=Nicotiana_tabacum_OX=4097_GN=PARC_PE=2_SV=1
LJ.17204.1	LJ.17204	evm.TU.Cha08g013680	j	4.27168	4.84888	4.09708	2.36838	2.1494	1.85415	2.98567	2.0799	3.17639	0.365254	coding	sp|Q03666|GSTX4_TOBAC_Probable_glutathione_S-transferase_OS=Nicotiana_tabacum_OX=4097_PE=2_SV=1
evm.model.Cha08g013690	LJ.17205	evm.TU.Cha08g013690	=	9.69639	8.47281	9.62505	0	0	0	0	0.253828	0.842122	0.99852	coding	sp|P46417|GSTX3_SOYBN_Glutathione_S-transferase_3_OS=Glycine_max_OX=3847_GN=GST3_PE=1_SV=1
evm.model.Cha08g013700	LJ.17206	evm.TU.Cha08g013700	=	120.528	139.996	127.692	259.946	256.908	247.969	145.082	151.076	203.384	0.999788	coding	sp|Q9SHH7|GSTUP_ARATH_Glutathione_S-transferase_U25_OS=Arabidopsis_thaliana_OX=3702_GN=GSTU25_PE=1_SV=1
evm.model.Cha08g013710	LJ.17207	evm.TU.Cha08g013710	=	741.276	730.639	576.11	457.597	455.021	476.596	321.309	392.614	384.931	0.999795	coding	sp|P49332|GSTXC_TOBAC_Probable_glutathione_S-transferase_parC_OS=Nicotiana_tabacum_OX=4097_GN=PARC_PE=2_SV=1
evm.model.Cha08g013730	LJ.17208	evm.TU.Cha08g013730	=	16.4099	118.026	54.2604	67.7844	71.751	71.8425	24.757	47.7566	21.3286	0.99975	coding	sp|P49332|GSTXC_TOBAC_Probable_glutathione_S-transferase_parC_OS=Nicotiana_tabacum_OX=4097_GN=PARC_PE=2_SV=1
LJ.19272.1	LJ.19272	evm.TU.Cha09g013280	j	71.484	87.6708	65.7507	96.3006	87.924	83.4335	64.8181	80.8978	108.521	0.999774	coding	sp|Q03664|GSTX3_TOBAC_Probable_glutathione_S-transferase_OS=Nicotiana_tabacum_OX=4097_PE=2_SV=1
evm.model.Cha09g013860	LJ.19333	evm.TU.Cha09g013860	=	4.31901	9.86419	9.00243	9.1017	8.76957	9.00589	16.9719	12.9887	23.4843	0.999959	coding	sp|P32110|GSTX6_SOYBN_Probable_glutathione_S-transferase_OS=Glycine_max_OX=3847_GN=HSP26-A_PE=2_SV=1
evm.model.Cha10g004850	LJ.20379	evm.TU.Cha10g004850	=	3.42631	2.83593	2.66248	1.17207	1.40796	1.54918	1.88053	2.78047	3.84363	0.999403	coding	sp|Q9LZI9|GSTFD_ARATH_Glutathione_S-transferase_F13_OS=Arabidopsis_thaliana_OX=3702_GN=GSTF13_PE=3_SV=1
evm.model.Cha10g006290	LJ.20523	evm.TU.Cha10g006290	=	125.484	139.451	127.43	117.102	118.315	121.694	85.8661	90.1521	94.6587	0.999943	coding	sp|Q9LZ06|GSTL3_ARATH_Glutathione_S-transferase_L3_OS=Arabidopsis_thaliana_OX=3702_GN=GSTL3_PE=2_SV=1
LJ.20747.2	LJ.20747	evm.TU.Cha10g007850	j	0	0	0.228512	4.55421	4.03952	4.62704	9.68399	7.15915	4.3545	0.997852	coding	sp|O80852|GSTF9_ARATH_Glutathione_S-transferase_F9_OS=Arabidopsis_thaliana_OX=3702_GN=GSTF9_PE=1_SV=1
LJ.20747.3	LJ.20747	evm.TU.Cha10g007850	k	1.3422	1.21192	2.8682	2.12874	2.24558	2.00266	4.10429	4.49296	2.40909	0.99683	coding	sp|O80852|GSTF9_ARATH_Glutathione_S-transferase_F9_OS=Arabidopsis_thaliana_OX=3702_GN=GSTF9_PE=1_SV=1
evm.model.Cha10g007860	LJ.20747	evm.TU.Cha10g007860	=	99.6261	111.385	81.0642	101.316	94.2483	102.826	92.2645	81.6936	101.813	0.999565	coding	sp|O80852|GSTF9_ARATH_Glutathione_S-transferase_F9_OS=Arabidopsis_thaliana_OX=3702_GN=GSTF9_PE=1_SV=1
evm.model.Cha11g001490	LJ.21784	evm.TU.Cha11g001490	=	6.56709	11.3437	13.4899	14.5976	14.8841	14.7688	11.2832	9.26822	18.7057	0.999553	coding	sp|P30109|GSTF1_TOBAC_Glutathione_S-transferase_PARB_OS=Nicotiana_tabacum_OX=4097_GN=PARB_PE=2_SV=1
LJ.21804.1	LJ.21804	evm.TU.Cha11g001690	k	39.7726	47.1188	51.9046	44.211	47.1927	55.5556	30.9192	53.106	40.1235	0.999451	coding	sp|P46423|GSTF_HYOMU_Glutathione_S-transferase_OS=Hyoscyamus_muticus_OX=35626_PE=1_SV=1
LJ.22238.2	LJ.22238	evm.TU.Cha11g005640	j	1.58005	1.42669	1.20549	1.28649	0.910686	1.29893	1.48665	2.09818	0.515638	1	coding	sp|Q9LZ06|GSTL3_ARATH_Glutathione_S-transferase_L3_OS=Arabidopsis_thaliana_OX=3702_GN=GSTL3_PE=2_SV=1
evm.model.Cha11g009150	LJ.22609	evm.TU.Cha11g009150	=	6.25288	8.46894	3.00369	18.5614	20.4223	18.9165	48.1357	11.763	29.5883	0.999737	coding	sp|P25317|GSTXA_TOBAC_Probable_glutathione_S-transferase_parA_OS=Nicotiana_tabacum_OX=4097_GN=PARA_PE=2_SV=1
evm.model.Cha12g009310	LJ.24299	evm.TU.Cha12g009310	=	73.6109	101.654	71.1645	66.5541	69.7752	67.5442	191.992	97.5097	150.338	0.999925	coding	sp|Q9FUS8|GSTUH_ARATH_Glutathione_S-transferase_U17_OS=Arabidopsis_thaliana_OX=3702_GN=GSTU17_PE=2_SV=1
LJ.27173.1	LJ.27173	-	u	6.97346	14.2256	5.61955	0.771064	0.181941	0.0934221	0.729026	2.51511	1.15894	0.0155028	coding	sp|P46421|GSTU5_ARATH_Glutathione_S-transferase_U5_OS=Arabidopsis_thaliana_OX=3702_GN=GSTU5_PE=2_SV=1
evm.model.Cha15g000940	LJ.28028	evm.TU.Cha15g000940	=	152.153	141.881	230.964	155.165	148.108	129.685	249.357	292.295	170.065	0.999885	coding	sp|Q9ZW24|GSTU7_ARATH_Glutathione_S-transferase_U7_OS=Arabidopsis_thaliana_OX=3702_GN=GSTU7_PE=2_SV=1
evm.model.ChaUn11935.1	LJ.30423	evm.TU.ChaUn11935.1	=	0	0.513269	0.265032	35.9561	33.8369	32.2814	24.6027	10.6098	5.61158	0.999769	coding	sp|P25317|GSTXA_TOBAC_Probable_glutathione_S-transferase_parA_OS=Nicotiana_tabacum_OX=4097_GN=PARA_PE=2_SV=1
evm.model.Cha06g000340	LJ.11773	evm.TU.Cha06g000340	=	93.3668	25.2913	22.6891	19.9552	18.735	18.3188	7.45374	6.88797	5.83999	0.999657	coding	sp|P46417|GSTX3_SOYBN_Glutathione_S-transferase_3_OS=Glycine_max_OX=3847_GN=GST3_PE=1_SV=1
evm.model.Cha11g001680	LJ.21804	evm.TU.Cha11g001680	=	12.9335	11.1667	9.80082	3.91053	4.18971	5.2246	2.04297	1.60882	3.21948	1	coding	sp|P46423|GSTF_HYOMU_Glutathione_S-transferase_OS=Hyoscyamus_muticus_OX=35626_PE=1_SV=1
evm.model.Cha05g013540	LJ.11347	evm.TU.Cha05g013540	=	0	0.484508	0.0555957	0.800976	1.134	1.35865	2.69265	3.19327	2.24727	0.999426	coding	sp|P49332|GSTXC_TOBAC_Probable_glutathione_S-transferase_parC_OS=Nicotiana_tabacum_OX=4097_GN=PARC_PE=2_SV=1
LJ.29900.3	LJ.29900	evm.TU.ChaUn11018.2	m	5.2564	5.33948	3.55359	0.0490393	0.0925711	0.237664	3.46197	4.05232	5.30697	0.998852	coding	sp|Q9ZRT5|GSTT1_ARATH_Glutathione_S-transferase_T1_OS=Arabidopsis_thaliana_OX=3702_GN=GSTT1_PE=2_SV=1
LJ.31251.1	LJ.31251	evm.TU.ChaUn13713.3	j	4.86396	5.7285	2.62931	2.36755	2.53255	2.6008	0	1.88776	4.17532	0.861438	coding	sp|Q9ZW30|GSTU1_ARATH_Glutathione_S-transferase_U1_OS=Arabidopsis_thaliana_OX=3702_GN=GSTU1_PE=2_SV=1
LJ.31532.1	LJ.31532	evm.TU.ChaUn14419.1	n	3.73075	1.00468	2.35993	0.635053	0.368857	0.449821	0	0.637373	0.352434	0.322388	coding	sp|P57108|GSTZ_EUPES_Glutathione_S-transferase_zeta_class_OS=Euphorbia_esula_OX=3993_PE=2_SV=1
evm.model.ChaUn15528.2	LJ.31938	evm.TU.ChaUn15528.2	=	110.882	126.783	114.284	149.85	151.734	151.844	112.499	119.349	197.201	0.999669	coding	sp|Q9SR36|GSTU8_ARATH_Glutathione_S-transferase_U8_OS=Arabidopsis_thaliana_OX=3702_GN=GSTU8_PE=2_SV=1
evm.model.ChaUn15780.2	LJ.32029	evm.TU.ChaUn15780.2	=	228.08	233.638	230.841	218.992	211.245	213.89	249.06	252.103	257.927	1	coding	sp|Q03662|GSTX1_TOBAC_Probable_glutathione_S-transferase_OS=Nicotiana_tabacum_OX=4097_PE=2_SV=1
evm.model.ChaUn16014.1	LJ.32084	evm.TU.ChaUn16014.1	=	1.96267	4.05066	3.22455	14.7531	13.8259	13.9956	18.7303	12.5142	13.8394	0.999691	coding	sp|P49332|GSTXC_TOBAC_Probable_glutathione_S-transferase_parC_OS=Nicotiana_tabacum_OX=4097_GN=PARC_PE=2_SV=1
evm.model.ChaUn16263.1	LJ.32166	evm.TU.ChaUn16263.1	=	248.978	234.262	323.939	244	235.925	231.523	256.546	328.997	259.036	0.777187	coding	sp|Q9FUS8|GSTUH_ARATH_Glutathione_S-transferase_U17_OS=Arabidopsis_thaliana_OX=3702_GN=GSTU17_PE=2_SV=1
evm.model.ChaUn19400.1	LJ.33046	evm.TU.ChaUn19400.1	=	85.9843	78.1613	105.645	51.6424	55.6765	51.6268	79.2671	81.2887	90.1566	0.999733	coding	sp|P32110|GSTX6_SOYBN_Probable_glutathione_S-transferase_OS=Glycine_max_OX=3847_GN=HSP26-A_PE=2_SV=1
LJ.33116.1	LJ.33116	-	u	0.962545	1.73824	0.897556	4.49001	4.40739	4.70024	0.905645	0.78111	0	0.085974	coding	sp|P46421|GSTU5_ARATH_Glutathione_S-transferase_U5_OS=Arabidopsis_thaliana_OX=3702_GN=GSTU5_PE=2_SV=1
evm.model.ChaUn23796.3	LJ.33906	evm.TU.ChaUn23796.3	=	123.13	164.927	122.505	101.434	102.439	113.95	41.9418	39.2624	57.5683	0.999853	coding	sp|Q9ZW24|GSTU7_ARATH_Glutathione_S-transferase_U7_OS=Arabidopsis_thaliana_OX=3702_GN=GSTU7_PE=2_SV=1
LJ.33918.1	LJ.33918	-	u	5.24405	4.32331	5.81128	2.12713	1.76676	1.64943	3.64691	3.33045	3.27389	0.0446786	coding	sp|Q03664|GSTX3_TOBAC_Probable_glutathione_S-transferase_OS=Nicotiana_tabacum_OX=4097_PE=2_SV=1
evm.model.ChaUn26564.1	LJ.34299	evm.TU.ChaUn26564.1	=	4.6977	3.71152	2.00774	7.66972	9.10049	6.37209	4.42	6.67137	2.63494	0.0584929	coding	sp|Q9FUS8|GSTUH_ARATH_Glutathione_S-transferase_U17_OS=Arabidopsis_thaliana_OX=3702_GN=GSTU17_PE=2_SV=1
LJ.34568.1	LJ.34568	evm.TU.ChaUn28868.1	j	2.90561	2.79849	2.10733	0.939734	1.50101	1.4714	0.182256	0.628777	0.869202	0.999365	coding	sp|P46440|GSTF2_TOBAC_Glutathione_S-transferase_APIC_OS=Nicotiana_tabacum_OX=4097_GN=APIC_PE=2_SV=1
evm.model.ChaUn36721.2	LJ.35143	evm.TU.ChaUn36721.2	=	8.66627	13.8785	12.1471	4.8816	5.2986	5.02737	8.00013	9.02312	8.95141	0.999996	coding	sp|O80662|TCHQD_ARATH_Glutathione_S-transferase_TCHQD_OS=Arabidopsis_thaliana_OX=3702_GN=TCHQD_PE=2_SV=1
LJ.36023.1	LJ.36023	evm.TU.ChaUn6131.3	k	2.57445	3.56434	2.40063	3.33053	3.50621	4.22151	2.74524	1.81062	3.08056	0.999326	coding	sp|P30109|GSTF1_TOBAC_Glutathione_S-transferase_PARB_OS=Nicotiana_tabacum_OX=4097_GN=PARB_PE=2_SV=1
evm.model.ChaUn6215.1	LJ.36064	evm.TU.ChaUn6215.1	=	25.4906	43.8918	46.9863	86.2765	91.454	88.9868	52.4297	53.8792	74.481	0.0546065	coding	sp|Q9ZW24|GSTU7_ARATH_Glutathione_S-transferase_U7_OS=Arabidopsis_thaliana_OX=3702_GN=GSTU7_PE=2_SV=1
LJ.36065.1	LJ.36065	evm.TU.ChaUn6215.3	j	9.66573	16.5266	15.9807	11.2816	12.1692	13.3898	16.2537	21.6956	16.7951	0.620291	coding	sp|Q9ZW24|GSTU7_ARATH_Glutathione_S-transferase_U7_OS=Arabidopsis_thaliana_OX=3702_GN=GSTU7_PE=2_SV=1
LJ.36318.1	LJ.36318	evm.TU.ChaUn6696.4	j	5.95167	6.38161	4.16237	11.3828	8.7783	9.01486	3.6749	1.50932	8.34573	0.99987	coding	sp|Q9FUS8|GSTUH_ARATH_Glutathione_S-transferase_U17_OS=Arabidopsis_thaliana_OX=3702_GN=GSTU17_PE=2_SV=1
evm.model.Cha03g014030	evm.TU.Cha03g014030	evm.TU.Cha03g014030	=	1.94514	2.10761	1.20921	1.30659	1.0962	1.40717	1.09809	1.26279	2.09478	0.982435	coding	sp|P49332|GSTXC_TOBAC_Probable_glutathione_S-transferase_parC_OS=Nicotiana_tabacum_OX=4097_GN=PARC_PE=2_SV=1
evm.model.Cha04g003340	evm.TU.Cha04g003340	evm.TU.Cha04g003340	=	2.368	1.2218	1.57723	0	0	0.122363	0	0	0.910773	0.982119	coding	sp|Q9FHE1|GSTT3_ARATH_Glutathione_S-transferase_T3_OS=Arabidopsis_thaliana_OX=3702_GN=GSTT3_PE=2_SV=1
evm.model.Cha04g014010	evm.TU.Cha04g014010	evm.TU.Cha04g014010	=	5.13669	4.36528	5.16555	4.05931	4.25707	4.2625	2.84296	3.43284	3.52519	0.999556	coding	sp|P25317|GSTXA_TOBAC_Probable_glutathione_S-transferase_parA_OS=Nicotiana_tabacum_OX=4097_GN=PARA_PE=2_SV=1
evm.model.Cha08g013720	evm.TU.Cha08g013720	evm.TU.Cha08g013720	=	2.59352	5.85448	4.2994	5.00054	3.95848	5.62868	2.44021	3.15699	2.32753	0.962211	coding	sp|Q03666|GSTX4_TOBAC_Probable_glutathione_S-transferase_OS=Nicotiana_tabacum_OX=4097_PE=2_SV=1
evm.model.ChaUn26643.1	evm.TU.ChaUn26643.1	evm.TU.ChaUn26643.1	=	3.24402	5.49215	3.52915	5.599	5.42742	4.32694	3.24302	3.12614	2.5474	0.999997	coding	sp|Q9FHE1|GSTT3_ARATH_Glutathione_S-transferase_T3_OS=Arabidopsis_thaliana_OX=3702_GN=GSTT3_PE=2_SV=1
evm.model.ChaUn5132.1	evm.TU.ChaUn5132.1	evm.TU.ChaUn5132.1	=	2.05767	0.464487	0.799476	0.767877	1.08714	0.744289	0.484009	1.66981	0	0.825416	coding	sp|P32110|GSTX6_SOYBN_Probable_glutathione_S-transferase_OS=Glycine_max_OX=3847_GN=HSP26-A_PE=2_SV=1
