# Supplementary material for: Genome-wide analysis of long non-coding RNAs (lncRNAs) in tea plants (Camellia sinensis) lateral roots in response to nitrogen application
Source: Front Plant Sci. 2023 Feb 24;14:1080427. doi: 10.3389/fpls.2023.1080427 (PMC9998519; doi:10.3389/fpls.2023.1080427)
Supplement: Supplementary file 8 [file Table_8.xls]

## Sheet: Sheet1
KEGG_A_class	KEGG_B_class	Pathway	Pvalue	Qvalue	Pathway ID	Genes	K_IDs
Metabolism	Carbohydrate metabolism	Pentose and glucuronate interconversions	2.31986e-07	2.92302e-05	ko00040	LJ.244.1;evm.model.Cha01g007450;evm.model.Cha01g008270;evm.model.Cha01g023370;evm.model.Cha02g003050;LJ.3925.2;evm.model.Cha02g010030;LJ.3940.1;evm.model.Cha02g010090;evm.model.Cha02g010080;LJ.10604.1;evm.model.Cha06g011090;LJ.13202.1;LJ.15484.1;LJ.15484.2;evm.model.Cha09g009570;evm.model.Cha10g014220;evm.model.Cha13g000540;evm.model.Cha13g008950;evm.model.ChaUn10574.1;evm.model.ChaUn10574.3;evm.…	K01728+K01051+K00008+K01728+K01051+K01051+K01051+K01051+K01051+K01051+K01184+K01051+K01051+K01051+K01051+K01184+K01728+K01728+K01051+K01051+K01051+K01783+K01051+K01051+K01051+K01051+K01184+K01051+K01051+K01051
Metabolism	Global and overview maps	Metabolic pathways	6.8357e-06	0.000430649	ko01100	evm.model.Cha01g001220;LJ.138.1;LJ.244.1;LJ.294.5;LJ.357.1;LJ.481.1;LJ.489.1;evm.model.Cha01g004940;LJ.549.1;evm.model.Cha01g007450;evm.model.Cha01g008270;LJ.1296.1;LJ.1519.2;LJ.1543.1;evm.model.Cha01g016060;LJ.1879.1;evm.model.Cha01g017110;LJ.2034.1;evm.model.Cha01g021180;LJ.2319.1;evm.model.Cha01g022020;evm.model.Cha01g022580;evm.model.Cha01g023370;LJ.2561.1;LJ.2618.3;evm.model.Cha02g000790;evm…	K02693+K12373+K01728+K01736+K01919+K16054+K00799+K01100+K00889+K01051+K00008+K19269+K18592+K00891+K20547+K00430+K00430+K00558+K15397+K00799+K13379+K01176+K01728+K00434+K05294+K01087+K01183+K13510+K01919+K01476+K01051+K01733+K05546+K01736+K00028+K01114+K02257+K00053+K03781+K01590+K22133+K00654+K00820+K10781+K00820+K00820+K00820+K00820+K00799+K00514+K00799+K01051+K01051+K01051+K01051+K01051+K13523+…
Metabolism	Metabolism of terpenoids and polyketides	Brassinosteroid biosynthesis	0.000173822	0.00730053	ko00905	LJ.5436.1;evm.model.Cha03g005590;evm.model.Cha03g005580;LJ.10292.2;LJ.18061.1;evm.model.Cha12g009950;LJ.31454.1;evm.model.ChaUn7421.1;LJ.37072.1;evm.model.ChaUn9458.4	K12640+K12638+K12638+K09587+K12638+K15639+K12640+K09587+K12638+K15639
Metabolism	Energy metabolism	Nitrogen metabolism	0.00127321	0.0351201	ko00910	evm.model.Cha02g004940;evm.model.Cha02g016130;evm.model.Cha06g016360;evm.model.Cha06g016450;LJ.15870.1;evm.model.Cha09g012350;evm.model.Cha10g002090;LJ.20697.1;evm.model.Cha11g004520;evm.model.Cha13g005030;LJ.27686.1;LJ.29732.1;LJ.33450.1;evm.model.ChaUn28963.1;evm.model.ChaUn7471.4;evm.model.ChaUn9581.1	K02575+K00366+K02575+K02575+K00261+K01673+K00284+K01674+K02575+K01674+K01915+K02575+K02575+K02575+K00261+K02575
Organismal Systems	Environmental adaptation	Plant-pathogen interaction	0.00139365	0.0351201	ko04626	LJ.1413.1;LJ.2139.1;evm.model.Cha01g021180;LJ.3837.1;LJ.3845.1;LJ.4150.1;LJ.4158.1;LJ.4495.1;LJ.6374.1;evm.model.Cha05g009580;evm.model.Cha05g013820;evm.model.Cha05g013800;evm.model.Cha05g014120;LJ.11422.1;LJ.11431.1;LJ.11432.1;evm.model.Cha06g002260;LJ.13900.1;evm.model.Cha07g003410;evm.model.Cha07g008580;evm.model.Cha07g008590;LJ.20087.1;LJ.21017.2;evm.model.Cha10g010150;LJ.22158.2;LJ.22158.3;L…	K13448+K02358+K15397+K13457+K13457+K13459+K13459+K13448+K13448+K13459+K13457+K13457+K13457+K13457+K13457+K13457+K13448+K09487+K13420+K13459+K13459+K13459+K05391+K05391+K05391+K05391+K20536+K13428+K13448+K13457+K13457+K13429+K15397+K13457+K04079+K13459+K01373+K13412+K13457+K13459+K13457+K13459+K13459+K02183+K13459+K13412+K13448+K13457+K13459+K13412+K00864+K13459+K13448+K09487+K13448+K13459+K13448+…
Metabolism	Metabolism of other amino acids	Glutathione metabolism	0.0035864	0.0753145	ko00480	LJ.357.1;LJ.489.1;LJ.1519.2;LJ.2319.1;LJ.2561.1;evm.model.Cha02g002340;LJ.3687.1;evm.model.Cha02g009650;evm.model.Cha03g008480;LJ.5966.1;evm.model.Cha05g011700;LJ.11347.1;evm.model.Cha05g013540;LJ.11714.1;evm.model.Cha06g000340;LJ.13780.4;evm.model.Cha08g013620;evm.model.Cha08g013690;evm.model.Cha08g013700;LJ.20747.2;evm.model.Cha11g001680;evm.model.Cha11g009150;LJ.27173.1;LJ.29900.3;evm.model.Ch…	K01919+K00799+K18592+K00799+K00434+K01919+K00799+K00799+K10808+K10808+K00799+K00799+K00799+K00799+K00799+K00799+K00799+K00799+K00799+K00799+K00799+K00799+K00799+K00799+K00799+K01256+K00799+K00799+K00799+K00799+K00799+K00799+K01256
Metabolism	Metabolism of terpenoids and polyketides	Zeatin biosynthesis	0.00570922	0.0984054	ko00908	evm.model.Cha01g004760;LJ.4597.1;evm.model.Cha04g019040;evm.model.Cha05g013500;evm.model.Cha06g013620;LJ.17296.2;LJ.18411.2;evm.model.Cha09g005360;evm.model.Cha14g009140;evm.model.Cha14g009150;evm.model.Cha14g010010;evm.model.ChaUn11454.1;evm.model.ChaUn12123.1;evm.model.ChaUn15428.5;LJ.32342.1;LJ.33240.3;LJ.33817.1;evm.model.ChaUn613.12	K23452+K23452+K13496+K00279+K13496+K00791+K23452+K23452+K23452+K23452+K00279+K13496+K23452+K23452+K00279+K00279+K10717+K00279
Metabolism	Lipid metabolism	Sphingolipid metabolism	0.00624796	0.0984054	ko00600	LJ.3503.1;LJ.10813.1;LJ.14557.1;LJ.15315.2;LJ.15538.1;LJ.16569.1;LJ.18827.4;LJ.24779.5;LJ.30659.1;LJ.35180.1;evm.model.ChaUn9213.1;LJ.37850.1	K00654+K04718+K04712+K04718+K04711+K07407+K17108+K07407+K00654+K17108+K12309+K00654
Metabolism	Lipid metabolism	Ether lipid metabolism	0.00799723	0.111961	ko00565	evm.model.Cha02g002080;LJ.3229.1;evm.model.Cha03g005530;LJ.5782.1;LJ.9956.1;LJ.12258.1;LJ.12957.1;LJ.14494.1;LJ.18734.1;LJ.19993.1;LJ.23111.1;LJ.26426.1;LJ.31882.1;LJ.33855.1;LJ.35420.1	K13510+K01114+K01115+K01115+K01115+K01114+K01115+K00993+K01115+K14674+K13510+K01115+K13510+K13510+K01114
Metabolism	Global and overview maps	Biosynthesis of secondary metabolites	0.0192283	0.242276	ko01110	LJ.294.5;evm.model.Cha01g004760;LJ.1296.1;LJ.1543.1;LJ.1640.6;LJ.1879.1;evm.model.Cha01g017110;evm.model.Cha01g021180;evm.model.Cha01g022580;evm.model.Cha02g000790;LJ.3065.1;LJ.3148.1;LJ.3160.1;LJ.3176.1;LJ.3216.1;LJ.3229.1;evm.model.Cha02g004500;LJ.3285.1;evm.model.Cha02g005020;LJ.3302.1;LJ.3749.3;LJ.4075.1;evm.model.Cha02g012030;LJ.4597.1;LJ.4704.1;LJ.4772.1;LJ.5024.1;evm.model.Cha03g002010;LJ.…	K01736+K23452+K19269+K00891+K05906+K00430+K00430+K15397+K01176+K01087+K01476+K01733+K17912+K01736+K15095+K01114+K02257+K00053+K03781+K01590+K00514+K13523+K00549+K23452+K05359+K09838+K00695+K01662+K00655+K12640+K12638+K12638+K01115+K01115+K00276+K00128+K05278+K14066+K05350+K00083+K01810+K14682+K14682+K13496+K00430+K00161+K08081+K00966+K00695+K00695+K00430+K15633+K01115+K12626+K00276+K00276+K09587+…
Metabolism	Biosynthesis of other secondary metabolites	Phenylpropanoid biosynthesis	0.0249955	0.258503	ko00940	LJ.1879.1;evm.model.Cha01g017110;LJ.6365.1;evm.model.Cha03g012950;LJ.9453.1;evm.model.Cha04g022460;evm.model.Cha05g009470;LJ.16108.3;LJ.16947.1;LJ.18506.3;LJ.21775.9;LJ.22982.1;LJ.23132.1;evm.model.Cha12g006900;evm.model.Cha13g003340;evm.model.Cha13g003350;evm.model.Cha13g003870;evm.model.Cha13g009610;evm.model.Cha13g009670;evm.model.Cha13g009680;evm.model.Cha14g011450;LJ.28745.1;evm.model.ChaUn1…	K00430+K00430+K05350+K00083+K00430+K00430+K00430+K05350+K00430+K00430+K01188+K01188+K05349+K01904+K00430+K00430+K05349+K00430+K00430+K00430+K12355+K13065+K00430+K13066+K00588+K00430+K00430+K05349+K00430+K01904+K01188+K00430+K00430+K01188
Metabolism	Amino acid metabolism	Alanine, aspartate and glutamate metabolism	0.0261513	0.258503	ko00250	LJ.3532.1;LJ.3548.1;LJ.3549.2;LJ.3549.5;LJ.3549.6;LJ.10386.1;evm.model.Cha06g002700;LJ.15870.1;LJ.22960.1;LJ.23846.1;LJ.26323.2;LJ.27686.1;LJ.29130.4;LJ.29806.1;LJ.31129.2;LJ.31707.3;evm.model.ChaUn7471.4;evm.model.ChaUn23020.1	K00820+K00820+K00820+K00820+K00820+K00814+K01939+K00261+K00830+K01756+K00814+K01915+K13566+K00820+K13051+K01940+K00261+K00827
Metabolism	Energy metabolism	Photosynthesis - antenna proteins	0.026671	0.258503	ko00196	evm.model.Cha03g010840;LJ.14357.1;evm.model.Cha07g009140;evm.model.Cha15g003570;evm.model.ChaUn9316.1	K08910+K08912+K08912+K08910+K08917
Metabolism	Energy metabolism	Photosynthesis	0.0292513	0.263261	ko00195	evm.model.Cha01g001220;evm.model.Cha03g016410;evm.model.Cha07g014200;evm.model.Cha09g015360;evm.model.Cha10g014230;evm.model.Cha13g007540;LJ.34483.1;evm.model.ChaUn34688.1;evm.model.ChaUn34758.2;evm.model.ChaUn7368.5	K02693+K02716+K02115+K02639+K02723+K02721+K02689+K02705+K02109+K02111
Metabolism	Metabolism of terpenoids and polyketides	Carotenoid biosynthesis	0.040312	0.338123	ko00906	LJ.3160.1;LJ.3749.3;LJ.4772.1;evm.model.Cha09g006550;evm.model.Cha09g012970;evm.model.Cha10g009000;LJ.20891.2;evm.model.Cha11g014550;evm.model.ChaUn18677.1	K17912+K00514+K09838+K09843+K09840+K09841+K09841+K02291+K09840
Metabolism	Carbohydrate metabolism	Starch and sucrose metabolism	0.0429362	0.338123	ko00500	evm.model.Cha01g022580;evm.model.Cha02g000790;LJ.5024.1;LJ.6365.1;LJ.6830.1;evm.model.Cha04g021550;LJ.9675.2;evm.model.Cha05g009310;evm.model.Cha06g009020;LJ.16027.1;LJ.16108.3;LJ.21775.9;LJ.21830.1;LJ.22982.1;LJ.23132.1;LJ.23549.1;LJ.24155.3;LJ.24246.2;evm.model.Cha13g002350;evm.model.Cha13g003870;evm.model.Cha13g014170;LJ.27171.3;evm.model.Cha15g010440;LJ.30633.1;LJ.31744.1;evm.model.ChaUn15106…	K01176+K01087+K00695+K05350+K01810+K00695+K00695+K01177+K13679+K01214+K05350+K01188+K00844+K01188+K05349+K01193+K01177+K01176+K01187+K05349+K16055+K18447+K01193+K00975+K05349+K00975+K01179+K01176+K01188+K01177+K00695+K00688+K00688+K01193+K01188
Metabolism	Lipid metabolism	Glycerophospholipid metabolism	0.094209	0.670734	ko00564	LJ.2693.1;evm.model.Cha02g002080;LJ.3229.1;LJ.4075.1;LJ.5357.1;evm.model.Cha03g005530;LJ.5782.1;LJ.9956.1;LJ.10880.1;LJ.12258.1;LJ.12957.1;LJ.14494.1;LJ.18734.1;LJ.19911.9;LJ.19993.1;LJ.23111.1;LJ.26426.1;LJ.26559.3;LJ.27707.1;LJ.27741.1;LJ.29856.1;LJ.30112.1;LJ.31882.1;LJ.33534.1;LJ.33855.1;LJ.35420.1;LJ.35731.1;LJ.37869.1	K18696+K13510+K01114+K13523+K00655+K01115+K01115+K01115+K00981+K01114+K01115+K00993+K01115+K13523+K14674+K13510+K01115+K06130+K00111+K00901+K22389+K00550+K13510+K00981+K13510+K01114+K13523+K00981
Metabolism	Lipid metabolism	Fatty acid degradation	0.0975629	0.670734	ko00071	LJ.6110.1;evm.model.Cha08g010150;evm.model.Cha09g007040;LJ.18598.9;LJ.19100.2;LJ.19359.3;LJ.19943.1;LJ.22692.4;evm.model.ChaUn10710.1;LJ.31167.10;LJ.32110.1;LJ.34570.1;LJ.34913.2;evm.model.ChaUn9626.1;LJ.38077.1	K00128+K00232+K18857+K18857+K01897+K07517+K00121+K00121+K07517+K01897+K18857+K18857+K01897+K18857+K18857
Metabolism	Amino acid metabolism	Tyrosine metabolism	0.101142	0.670734	ko00350	LJ.6061.2;evm.model.Cha05g002270;LJ.10089.1;LJ.16830.1;evm.model.Cha09g007040;LJ.18598.9;LJ.19503.2;LJ.19943.1;LJ.22692.4;LJ.32110.1;LJ.34570.1;evm.model.ChaUn9626.1;LJ.38077.1	K00276+K00276+K00276+K00815+K18857+K18857+K00276+K00121+K00121+K18857+K18857+K18857+K18857
Metabolism	Metabolism of terpenoids and polyketides	Diterpenoid biosynthesis	0.108212	0.681734	ko00904	evm.model.Cha11g008500;evm.model.Cha14g001160;evm.model.ChaUn13888.1;evm.model.ChaUn6565.4	K17961+K04124+K04125+K05282
Metabolism	Carbohydrate metabolism	Amino sugar and nucleotide sugar metabolism	0.116752	0.700511	ko00520	LJ.138.1;evm.model.Cha01g016060;evm.model.Cha01g022020;evm.model.Cha02g001190;LJ.3532.1;LJ.3548.1;LJ.3549.2;LJ.3549.5;LJ.3549.6;evm.model.Cha03g004270;LJ.6830.1;evm.model.Cha04g020820;LJ.12688.1;evm.model.Cha07g003320;LJ.15673.1;LJ.17390.2;LJ.17537.1;LJ.18417.1;evm.model.Cha09g010170;LJ.20507.6;evm.model.Cha10g009510;LJ.21830.1;LJ.29501.1;LJ.29806.1;LJ.30584.1;LJ.30633.1;evm.model.ChaUn15106.1;ev…	K12373+K20547+K13379+K01183+K00820+K00820+K00820+K00820+K00820+K01183+K01810+K00966+K01183+K15920+K13648+K13648+K13648+K00326+K01183+K08678+K01183+K00844+K00966+K00820+K13648+K00975+K00975+K01183+K20547+K01183+K20547
Environmental Information Processing	Membrane transport	ABC transporters	0.148491	0.850448	ko02010	evm.model.Cha01g010480;LJ.2518.1;LJ.25907.1;LJ.27111.7;LJ.29315.1;LJ.32825.1;evm.model.ChaUn19286.1	K05658+K05658+K05658+K05643+K05658+K05658+K05658
Metabolism	Amino acid metabolism	Arginine biosynthesis	0.168257	0.858849	ko00220	LJ.3065.1;LJ.6932.2;evm.model.Cha03g017650;LJ.10386.1;LJ.15870.1;LJ.22781.1;LJ.26323.2;LJ.27686.1;LJ.31707.3;evm.model.ChaUn7471.4	K01476+K14682+K14682+K00814+K00261+K01438+K00814+K01915+K01940+K00261
Metabolism	Glycan biosynthesis and metabolism	Other types of O-glycan biosynthesis	0.168992	0.858849	ko00514	LJ.223.1;LJ.18385.1;LJ.24548.1;evm.model.Cha14g003810	K09667+K09667+K09667+K20784
Metabolism	Metabolism of other amino acids	beta-Alanine metabolism	0.174095	0.858849	ko00410	LJ.5676.1;LJ.6061.2;LJ.6110.1;evm.model.Cha05g002270;LJ.10089.1;evm.model.Cha08g010150;LJ.19503.2;LJ.20666.1;evm.model.Cha11g009670;LJ.34433.1	K13366+K00276+K00128+K00276+K00276+K00232+K00276+K13366+K01918+K00207
Metabolism	Carbohydrate metabolism	Galactose metabolism	0.185663	0.858849	ko00052	evm.model.Cha03g009510;evm.model.Cha06g002530;LJ.16569.1;evm.model.Cha11g000570;LJ.21830.1;evm.model.Cha12g001030;LJ.23549.1;LJ.24779.5;evm.model.Cha13g002350;evm.model.Cha15g010440;evm.model.ChaUn361.20;evm.model.ChaUn9213.1;evm.model.ChaUn11895.5	K06617+K18819+K07407+K06611+K00844+K00850+K01193+K07407+K01187+K01193+K06617+K12309+K01193
Metabolism	Carbohydrate metabolism	Glycolysis / Gluconeogenesis	0.190744	0.858849	ko00010	LJ.6110.1;LJ.6830.1;evm.model.Cha04g020750;LJ.9821.1;LJ.10717.1;evm.model.Cha05g016680;LJ.12166.1;LJ.13626.1;LJ.16484.2;LJ.16600.2;evm.model.Cha08g009150;evm.model.Cha09g007040;LJ.18598.9;LJ.19943.1;evm.model.Cha10g010590;LJ.21830.1;LJ.22382.1;LJ.22692.4;evm.model.Cha12g001030;evm.model.Cha12g002980;LJ.26630.1;evm.model.ChaUn11424.1;LJ.30565.1;evm.model.ChaUn15008.2;LJ.32075.1;LJ.32110.1;LJ.33368…	K00128+K01810+K00161+K15633+K00927+K00134+K00134+K01689+K00873+K00873+K01803+K18857+K18857+K00121+K00131+K00844+K00895+K00121+K00850+K00016+K00162+K00873+K00927+K01689+K00927+K18857+K00927+K00927+K18857+K01568+K01568+K18857+K18857
Metabolism	Amino acid metabolism	Arginine and proline metabolism	0.190855	0.858849	ko00330	LJ.3065.1;LJ.5676.1;LJ.6110.1;evm.model.Cha06g001010;LJ.11878.1;LJ.12492.2;LJ.18167.1;LJ.20666.1;evm.model.Cha11g001590;LJ.26110.2;LJ.29215.2;LJ.35399.1;evm.model.ChaUn22974.1	K01476+K13366+K00128+K01426+K01583+K12251+K12657+K13366+K01583+K01259+K12251+K01259+K01426
Metabolism	Lipid metabolism	Linoleic acid metabolism	0.216221	0.939445	ko00591	evm.model.Cha02g009500;LJ.19993.1;evm.model.ChaUn15007.1	K15718+K14674+K00454
Metabolism	Amino acid metabolism	Valine, leucine and isoleucine biosynthesis	0.239387	0.957816	ko00290	LJ.3285.1;evm.model.Cha09g010960;evm.model.Cha10g007660;LJ.27087.1;evm.model.ChaUn16958.3	K00053+K01649+K01754+K01704+K00053
Genetic Information Processing	Translation	Ribosome	0.241806	0.957816	ko03010	evm.model.Cha01g004780;LJ.619.1;LJ.1878.2;LJ.2013.1;evm.model.Cha01g018730;evm.model.Cha02g002140;evm.model.Cha02g002130;LJ.3371.2;LJ.3902.1;LJ.4318.1;evm.model.Cha04g022100;LJ.10038.1;LJ.10673.1;LJ.14343.6;evm.model.Cha07g012130;LJ.16132.1;evm.model.Cha08g017340;evm.model.Cha08g017580;LJ.18891.3;LJ.18891.5;LJ.19395.2;evm.model.Cha10g006170;LJ.20827.1;LJ.21760.1;LJ.22262.2;LJ.23605.1;LJ.23948.1;L…	K02925+K02898+K02935+K02935+K02898+K02889+K02889+K02974+K02918+K02930+K02987+K02977+K02941+K02882+K02864+K02971+K02995+K02946+K02932+K02932+K02958+K02962+K02955+K02958+K02918+K02980+K02941+K02929+K02865+K02925+K02930+K02921+K02935+K02937+K02899+K02900+K02885+K02989+K02978+K02966+K02966+K02937+K02889+K02882+K02930+K02905+K02938+K02982
Metabolism	Metabolism of other amino acids	Cyanoamino acid metabolism	0.243255	0.957816	ko00460	LJ.1519.2;LJ.6365.1;LJ.16108.3;LJ.21775.9;LJ.22982.1;LJ.23132.1;evm.model.Cha13g003870;LJ.31129.2;LJ.31744.1;LJ.35442.1;evm.model.ChaUn22605.1	K18592+K05350+K05350+K01188+K01188+K05349+K05349+K13051+K05349+K01188+K01188
Metabolism	Lipid metabolism	alpha-Linolenic acid metabolism	0.257719	0.984018	ko00592	evm.model.Cha08g010150;evm.model.Cha09g007040;LJ.18598.9;LJ.19993.1;LJ.29856.1;evm.model.ChaUn15007.1;LJ.32110.1;LJ.34570.1;evm.model.ChaUn9626.1;LJ.38077.1	K00232+K18857+K18857+K14674+K22389+K00454+K18857+K18857+K18857+K18857
Metabolism	Biosynthesis of other secondary metabolites	Glucosinolate biosynthesis	0.276664	0.999691	ko00966	evm.model.Cha07g002980;LJ.27065.1;evm.model.ChaUn8071.1	K22321+K11819+K11820
Metabolism	Metabolism of other amino acids	Selenocompound metabolism	0.292994	0.999691	ko00450	evm.model.Cha02g012030;LJ.4605.1;evm.model.Cha03g004690;LJ.12062.1;LJ.36016.1	K00549+K00384+K01761+K08247+K00549
Metabolism	Amino acid metabolism	Phenylalanine metabolism	0.299444	0.999691	ko00360	LJ.6061.2;evm.model.Cha05g002270;LJ.10089.1;evm.model.Cha06g001010;LJ.16830.1;LJ.19503.2;evm.model.ChaUn13015.1;evm.model.ChaUn22974.1	K00276+K00276+K00276+K01426+K00815+K00276+K00074+K01426
Metabolism	Metabolism of cofactors and vitamins	Pantothenate and CoA biosynthesis	0.310988	0.999691	ko00770	LJ.3285.1;LJ.13528.7;LJ.21803.1;evm.model.Cha11g009670;evm.model.ChaUn16958.3;LJ.32976.1;LJ.34433.1	K00053+K09680+K00859+K01918+K00053+K00606+K00207
Metabolism	Biosynthesis of other secondary metabolites	Isoquinoline alkaloid biosynthesis	0.348377	0.999691	ko00950	LJ.6061.2;evm.model.Cha05g002270;LJ.10089.1;LJ.16830.1;LJ.19503.2	K00276+K00276+K00276+K00815+K00276
Metabolism	Amino acid metabolism	Cysteine and methionine metabolism	0.358325	0.999691	ko00270	LJ.357.1;LJ.481.1;LJ.2034.1;evm.model.Cha02g002340;LJ.4134.1;evm.model.Cha02g012030;evm.model.Cha03g004690;LJ.11264.1;LJ.16830.1;evm.model.Cha09g014960;LJ.19629.1;evm.model.Cha12g002980;evm.model.Cha14g008460;evm.model.Cha15g011820;LJ.30755.1;LJ.30755.3;evm.model.ChaUn18479.1;evm.model.ChaUn19321.1;LJ.33394.1;LJ.35573.1;LJ.36016.1;LJ.36796.3;evm.model.ChaUn20290.1;evm.model.ChaUn23020.1	K01919+K16054+K00558+K01919+K00558+K00549+K01761+K16054+K00815+K08967+K17398+K00016+K20772+K00058+K17398+K17398+K01251+K00899+K01738+K23977+K00549+K01738+K00558+K00827
Metabolism	Energy metabolism	Sulfur metabolism	0.365597	0.999691	ko00920	LJ.13357.1;LJ.21517.1;LJ.26446.1;LJ.27107.1;LJ.33394.1;LJ.36796.3;LJ.38140.3	K00387+K00387+K00387+K22966+K01738+K01738+K15422
Metabolism	Biosynthesis of other secondary metabolites	Betalain biosynthesis	0.366925	0.999691	ko00965	evm.model.Cha11g012490	K15777
Metabolism	Biosynthesis of other secondary metabolites	Tropane, piperidine and pyridine alkaloid biosynthesis	0.383576	0.999691	ko00960	LJ.6061.2;LJ.9585.6;evm.model.Cha05g002270;LJ.10089.1;LJ.16830.1;LJ.19503.2	K00276+K08081+K00276+K00276+K00815+K00276
Metabolism	Global and overview maps	2-Oxocarboxylic acid metabolism	0.383955	0.999691	ko01210	LJ.3285.1;LJ.6932.2;evm.model.Cha03g017650;LJ.10386.1;LJ.11289.1;evm.model.Cha09g010960;evm.model.Cha10g006950;LJ.22781.1;LJ.26323.2;LJ.27065.1;LJ.27087.1;evm.model.ChaUn16958.3;evm.model.ChaUn8071.1	K00053+K14682+K14682+K00814+K01681+K01649+K00030+K01438+K00814+K11819+K01704+K00053+K11820
Metabolism	Glycan biosynthesis and metabolism	Glycosphingolipid biosynthesis - globo and isoglobo series	0.384689	0.999691	ko00603	LJ.138.1;LJ.16569.1;LJ.24779.5	K12373+K07407+K07407
Metabolism	Glycan biosynthesis and metabolism	Glycosphingolipid biosynthesis - ganglio series	0.388124	0.999691	ko00604	LJ.138.1;evm.model.ChaUn9213.1	K12373+K12309
Genetic Information Processing	Folding, sorting and degradation	Ubiquitin mediated proteolysis	0.43029	0.999691	ko04120	LJ.4164.1;LJ.6918.1;LJ.9483.1;LJ.10564.1;LJ.10565.1;LJ.10566.1;LJ.11212.4;LJ.12384.1;LJ.12995.1;LJ.14894.2;LJ.15617.2;LJ.17991.2;LJ.19616.1;LJ.19617.1;LJ.20134.1;evm.model.Cha12g004950;LJ.24840.8;LJ.26543.1;LJ.26884.1;evm.model.Cha14g006400;evm.model.ChaUn10807.1;LJ.31552.1;LJ.32088.1;LJ.32879.1;LJ.36645.1;LJ.37680.1;LJ.37681.1;evm.model.ChaUn36907.1	K03094+K10583+K03347+K10592+K10592+K10592+K10580+K10599+K03868+K10609+K10591+K10688+K03347+K03347+K03347+K03363+K04554+K10578+K03869+K10589+K10592+K10144+K10592+K04649+K03178+K04649+K04649+K03351
Metabolism	Amino acid metabolism	Glycine, serine and threonine metabolism	0.438898	0.999691	ko00260	LJ.3148.1;LJ.6061.2;LJ.9821.1;evm.model.Cha05g002270;LJ.10089.1;LJ.19503.2;evm.model.Cha10g007660;LJ.21519.2;LJ.22960.1;evm.model.Cha15g011820;LJ.35064.1;LJ.35511.1;evm.model.ChaUn11658.1;evm.model.ChaUn23020.1	K01733+K00276+K15633+K00276+K00276+K00276+K01754+K02437+K00830+K00058+K00872+K00872+K01696+K00827
Metabolism	Energy metabolism	Carbon fixation in photosynthetic organisms	0.441417	0.999691	ko00710	evm.model.Cha01g004940;LJ.3201.6;LJ.5345.3;LJ.10386.1;LJ.10717.1;evm.model.Cha05g016680;LJ.12166.1;LJ.12621.1;LJ.13080.1;evm.model.Cha08g009150;LJ.16762.3;LJ.17283.2;LJ.19518.1;evm.model.Cha10g012420;LJ.26323.2;LJ.30565.1;LJ.30787.1;evm.model.ChaUn1380.2;LJ.31361.3;LJ.32075.1;LJ.33368.1;LJ.33494.1	K01100+K00028+K00028+K00814+K00927+K00134+K00134+K01595+K01602+K01803+K01595+K01595+K01595+K01595+K00814+K00927+K00028+K01783+K00028+K00927+K00927+K00927
Genetic Information Processing	Replication and repair	Homologous recombination	0.442233	0.999691	ko03440	LJ.614.1;LJ.1575.4;LJ.4250.2;LJ.13366.2;LJ.15393.1;LJ.20122.1;LJ.24328.1;LJ.26684.3;LJ.30082.1;evm.model.ChaUn10613.3	K10875+K02327+K10901+K03655+K07466+K03165+K10870+K03553+K10875+K04728
Metabolism	Lipid metabolism	Synthesis and degradation of ketone bodies	0.446851	0.999691	ko00072	evm.model.Cha10g002350;LJ.32801.1	K01640+K01640
Metabolism	Glycan biosynthesis and metabolism	Other glycan degradation	0.502531	0.999691	ko00511	LJ.138.1;LJ.2007.1;LJ.18827.4;LJ.30845.1;LJ.35180.1;evm.model.ChaUn9213.1	K12373+K01191+K17108+K01227+K17108+K12309
Metabolism	Metabolism of cofactors and vitamins	Porphyrin and chlorophyll metabolism	0.511258	0.999691	ko00860	evm.model.Cha02g004500;LJ.14657.1;LJ.17704.2;LJ.20902.1;LJ.25913.1;evm.model.ChaUn33529.1;LJ.35576.2	K02257+K13606+K01749+K01845+K00231+K01772+K01772
Cellular Processes	Transport and catabolism	Endocytosis	0.518436	0.999691	ko04144	LJ.549.1;LJ.1869.1;LJ.2449.1;LJ.4702.1;evm.model.Cha03g005530;LJ.5782.1;evm.model.Cha03g007680;LJ.9956.1;LJ.12957.1;evm.model.Cha06g018340;LJ.15617.2;LJ.18006.1;LJ.18734.1;LJ.19782.1;LJ.22788.1;LJ.23533.1;LJ.24798.1;LJ.26426.1;LJ.27786.4;LJ.30794.1;LJ.31133.1;LJ.32497.1;LJ.32498.1;evm.model.ChaUn20342.1;LJ.33709.2;LJ.34188.4;LJ.35686.1;evm.model.ChaUn5597.2;evm.model.ChaUn7131.2	K00889+K12492+K07901+K07897+K01115+K01115+K03283+K01115+K01115+K12489+K10591+K05755+K01115+K07937+K12196+K19367+K01528+K01115+K12483+K11826+K07897+K12492+K07904+K07937+K19476+K11866+K12197+K12489+K07904
Metabolism	Lipid metabolism	Glycerolipid metabolism	0.521117	0.999691	ko00561	LJ.4075.1;LJ.5357.1;LJ.6110.1;LJ.16569.1;LJ.19911.9;LJ.19993.1;LJ.23535.1;LJ.23952.1;LJ.24779.5;LJ.27741.1;evm.model.Cha14g013940;LJ.35731.1;evm.model.ChaUn5733.6	K13523+K00655+K00128+K07407+K13523+K14674+K06119+K01054+K07407+K00901+K03715+K13523+K00864
Metabolism	Metabolism of terpenoids and polyketides	Terpenoid backbone biosynthesis	0.525394	0.999691	ko00900	LJ.1640.6;evm.model.Cha03g002010;evm.model.Cha03g012220;LJ.10902.1;LJ.11011.1;evm.model.Cha08g007490;LJ.33006.2;evm.model.ChaUn31654.1;LJ.38265.1	K05906+K01662+K14066+K00938+K00099+K01597+K13789+K00021+K15889
Metabolism	Lipid metabolism	Fatty acid elongation	0.544085	0.999691	ko00062	evm.model.Cha01g021180;LJ.26534.1;evm.model.ChaUn7693.4	K15397+K15397+K10251
Metabolism	Carbohydrate metabolism	Ascorbate and aldarate metabolism	0.554662	0.999691	ko00053	LJ.2561.1;LJ.6110.1;LJ.11476.1;LJ.23376.2;evm.model.Cha13g009860;LJ.27356.1;LJ.27519.5	K00434+K00128+K14190+K08232+K00423+K08232+K00469
Genetic Information Processing	Folding, sorting and degradation	Proteasome	0.556898	0.999691	ko03050	LJ.3681.1;LJ.9662.1;evm.model.Cha05g007600;LJ.10670.1;LJ.11792.2;LJ.14122.2;LJ.19086.1;LJ.24121.1;LJ.27793.1;LJ.27794.1;LJ.30858.3;LJ.31677.1;LJ.32657.1;LJ.34852.1	K02727+K03038+K03036+K03035+K03033+K02728+K03064+K02732+K03031+K03031+K03031+K03031+K03032+K03064
Metabolism	Biosynthesis of other secondary metabolites	Flavonoid biosynthesis	0.559017	0.999691	ko00941	LJ.6194.3;LJ.28745.1;evm.model.ChaUn11723.3;evm.model.ChaUn21617.1;evm.model.ChaUn4699.1;evm.model.ChaUn18024.2	K05278+K13065+K00588+K13082+K05278+K05280
Metabolism	Biosynthesis of other secondary metabolites	Caffeine metabolism	0.575726	0.999691	ko00232	LJ.29686.1	K00106
Metabolism	Metabolism of other amino acids	Taurine and hypotaurine metabolism	0.599309	0.999691	ko00430	LJ.1519.2	K18592
Metabolism	Metabolism of terpenoids and polyketides	Limonene and pinene degradation	0.599309	0.999691	ko00903	LJ.6110.1	K00128
Metabolism	Amino acid metabolism	Histidine metabolism	0.608199	0.999691	ko00340	LJ.3302.1;LJ.6110.1;evm.model.ChaUn24806.1	K01590+K00128+K00765
Genetic Information Processing	Transcription	RNA polymerase	0.612382	0.999691	ko03020	LJ.329.2;LJ.2763.1;LJ.14207.1;LJ.14834.1;LJ.20861.4;LJ.29379.1;LJ.33224.1	K03024+K03019+K03007+K03011+K03021+K03010+K03013
Metabolism	Amino acid metabolism	Tryptophan metabolism	0.613926	0.999691	ko00380	evm.model.Cha02g005020;LJ.6110.1;LJ.11126.1;evm.model.Cha06g001010;LJ.15156.1;LJ.15157.1;LJ.27065.1;evm.model.ChaUn22974.1;evm.model.ChaUn8071.1	K03781+K00128+K23947+K01426+K22588+K22588+K11819+K01426+K11820
Metabolism	Glycan biosynthesis and metabolism	Glycosaminoglycan degradation	0.616827	0.999691	ko00531	LJ.138.1;evm.model.ChaUn9213.1	K12373+K12309
Metabolism	Global and overview maps	Biosynthesis of amino acids	0.621565	0.999691	ko01230	LJ.294.5;LJ.1543.1;LJ.3065.1;LJ.3148.1;LJ.3176.1;LJ.3285.1;evm.model.Cha02g012030;LJ.4704.1;LJ.6932.2;evm.model.Cha03g017650;LJ.9821.1;LJ.10386.1;LJ.10717.1;LJ.11289.1;evm.model.Cha05g016680;LJ.12166.1;LJ.13626.1;LJ.16484.2;LJ.16600.2;evm.model.Cha08g009150;LJ.16830.1;LJ.18167.1;evm.model.Cha09g010960;evm.model.Cha10g006950;evm.model.Cha10g007660;LJ.22781.1;evm.model.Cha12g001030;LJ.23671.1;LJ.26…	K01736+K00891+K01476+K01733+K01736+K00053+K00549+K05359+K14682+K14682+K15633+K00814+K00927+K01681+K00134+K00134+K01689+K00873+K00873+K01803+K00815+K12657+K01649+K00030+K01754+K01438+K00850+K00948+K00814+K01704+K01915+K00058+K00873+K00927+K01783+K01940+K01689+K00927+K00053+K00927+K01738+K00927+K00872+K00872+K00549+K01738+K01586+K01696+K00765
Metabolism	Carbohydrate metabolism	Inositol phosphate metabolism	0.633472	0.999691	ko00562	LJ.549.1;LJ.3229.1;LJ.4569.3;LJ.4852.1;LJ.6615.6;LJ.12258.1;evm.model.Cha08g009150;LJ.16802.5;LJ.27243.1;LJ.27519.5;LJ.30180.4;LJ.35420.1;LJ.35892.1;evm.model.ChaUn6421.2;LJ.38140.3	K00889+K01114+K01110+K22913+K21797+K01114+K01803+K01092+K00921+K00469+K05857+K01114+K01110+K19517+K15422
Metabolism	Carbohydrate metabolism	Butanoate metabolism	0.635823	0.999691	ko00650	LJ.18477.7;evm.model.Cha10g002350;evm.model.ChaUn13015.1;LJ.32801.1	K00109+K01640+K00074+K01640
Environmental Information Processing	Signal transduction	Phosphatidylinositol signaling system	0.636783	0.999691	ko04070	LJ.549.1;LJ.4569.3;LJ.6615.6;LJ.10880.1;LJ.16802.5;LJ.27243.1;LJ.27741.1;LJ.30180.4;evm.model.ChaUn16047.2;LJ.33534.1;LJ.35892.1;LJ.37869.1;LJ.38140.3	K00889+K01110+K21797+K00981+K01092+K00921+K00901+K05857+K02183+K00981+K01110+K00981+K15422
Metabolism	Biosynthesis of other secondary metabolites	Flavone and flavonol biosynthesis	0.642617	0.999691	ko00944	evm.model.ChaUn18024.2	K05280
Metabolism	Biosynthesis of other secondary metabolites	Biosynthesis of various secondary metabolites - part 2	0.642617	0.999691	ko00998	LJ.31841.1	K21568
Metabolism	Metabolism of cofactors and vitamins	Nicotinate and nicotinamide metabolism	0.645809	0.999691	ko00760	evm.model.Cha05g011070;LJ.32472.5;LJ.32625.7;LJ.37520.1	K00767+K01240+K03517+K11414
Metabolism	Metabolism of cofactors and vitamins	Vitamin B6 metabolism	0.659331	0.999691	ko00750	LJ.3148.1;evm.model.ChaUn28288.2	K01733+K13248
Metabolism	Biosynthesis of other secondary metabolites	Stilbenoid, diarylheptanoid and gingerol biosynthesis	0.672633	0.999691	ko00945	LJ.28745.1;evm.model.ChaUn11723.3	K13065+K00588
Metabolism	Energy metabolism	Oxidative phosphorylation	0.675258	0.999691	ko00190	evm.model.Cha02g004500;evm.model.Cha05g003280;evm.model.Cha05g005530;LJ.12196.1;evm.model.Cha07g014200;evm.model.Cha08g015710;LJ.19692.1;LJ.20833.1;LJ.22211.1;LJ.22697.9;LJ.24054.1;LJ.24263.1;LJ.24937.1;LJ.24960.1;LJ.28139.1;LJ.29263.1;evm.model.ChaUn1649.1;LJ.33077.1;LJ.33666.1;LJ.34690.1;evm.model.ChaUn34758.2;LJ.35130.1;evm.model.ChaUn7368.5;LJ.37327.1	K02257+K01535+K01535+K02134+K02115+K03952+K01507+K03940+K02154+K03953+K00417+K02154+K02140+K02151+K01535+K02145+K05579+K02153+K02153+K00413+K02109+K02145+K02111+K02151
Metabolism	Metabolism of cofactors and vitamins	Riboflavin metabolism	0.676795	0.999691	ko00740	evm.model.Cha08g009660;LJ.23963.1;evm.model.Cha12g006180	K20884+K14379+K14379
Metabolism	Lipid metabolism	Arachidonic acid metabolism	0.697968	0.999691	ko00590	LJ.1519.2;LJ.19993.1	K18592+K14674
Metabolism	Metabolism of terpenoids and polyketides	Monoterpenoid biosynthesis	0.707595	0.999691	ko00902	LJ.3216.1;evm.model.Cha05g007290;evm.model.Cha12g012450	K15095+K15086+K07385
Metabolism	Global and overview maps	Carbon metabolism	0.71032	0.999691	ko01200	evm.model.Cha01g004940;LJ.1296.1;LJ.3201.6;evm.model.Cha02g005020;LJ.5345.3;LJ.6830.1;evm.model.Cha04g020750;LJ.9821.1;LJ.10386.1;LJ.10717.1;LJ.11289.1;evm.model.Cha05g016680;LJ.12166.1;LJ.12621.1;LJ.13080.1;LJ.13626.1;LJ.15870.1;LJ.16484.2;LJ.16600.2;evm.model.Cha08g009150;LJ.16762.3;evm.model.Cha08g010150;LJ.17283.2;LJ.19518.1;LJ.19943.1;evm.model.Cha10g006950;evm.model.Cha10g007660;evm.model.C…	K01100+K19269+K00028+K03781+K00028+K01810+K00161+K15633+K00814+K00927+K01681+K00134+K00134+K01595+K01602+K01689+K00261+K00873+K00873+K01803+K01595+K00232+K01595+K01595+K00121+K00030+K01754+K00131+K01595+K02437+K00844+K00121+K00830+K00850+K00948+K01900+K11517+K00814+K00162+K00058+K00873+K00927+K00028+K00074+K01783+K00028+K01689+K00927+K00927+K01738+K00927+K01057+K01057+K01899+K01899+K01738+K00261
Metabolism	Carbohydrate metabolism	Propanoate metabolism	0.72108	0.999691	ko00640	LJ.16393.9;evm.model.Cha08g010150;evm.model.Cha10g009550;evm.model.Cha12g002980;LJ.25597.1;LJ.35908.1;evm.model.ChaUn6388.7	K11262+K00232+K00166+K00016+K01900+K01899+K01899
Metabolism	Metabolism of other amino acids	Phosphonate and phosphinate metabolism	0.731519	0.999691	ko00440	LJ.14494.1	K00993
Metabolism	Carbohydrate metabolism	C5-Branched dibasic acid metabolism	0.731519	0.999691	ko00660	LJ.27087.1	K01704
Cellular Processes	Transport and catabolism	Phagosome	0.782574	0.999691	ko04145	LJ.3172.1;LJ.4702.1;LJ.10138.1;LJ.22211.1;LJ.24263.1;LJ.24960.1;LJ.27243.1;LJ.28942.1;LJ.29263.1;LJ.31133.1;LJ.33077.1;LJ.33666.1;LJ.35130.1;LJ.37327.1;evm.model.ChaUn23037.2	K09481+K07897+K07375+K02154+K02154+K02151+K00921+K07374+K02145+K07897+K02153+K02153+K02145+K02151+K08517
Genetic Information Processing	Folding, sorting and degradation	Sulfur relay system	0.786445	0.999691	ko04122	LJ.35770.1	K12161
Metabolism	Lipid metabolism	Biosynthesis of unsaturated fatty acids	0.801215	0.999691	ko01040	evm.model.Cha08g010150;evm.model.ChaUn7693.4	K00232+K10251
Metabolism	Lipid metabolism	Fatty acid biosynthesis	0.816758	0.999691	ko00061	LJ.3538.1;LJ.16393.9;LJ.19100.2;evm.model.Cha10g011130;LJ.31167.10;LJ.33079.1;LJ.34913.2	K10781+K11262+K01897+K10781+K01897+K18660+K01897
Metabolism	Nucleotide metabolism	Purine metabolism	0.819931	0.999691	ko00230	evm.model.Cha03g008480;LJ.5966.1;evm.model.Cha06g002700;LJ.12606.2;LJ.16484.2;LJ.16600.2;evm.model.Cha08g010300;LJ.20501.1;evm.model.Cha10g013820;LJ.21429.2;LJ.23671.1;LJ.23846.1;LJ.27171.3;LJ.29686.1;evm.model.ChaUn11424.1;LJ.30647.2;LJ.32749.1;LJ.38264.1	K10808+K10808+K01939+K01490+K00873+K00873+K01933+K00951+K01488+K01488+K00948+K01756+K18447+K00106+K00873+K01510+K01466+K00951
Metabolism	Metabolism of cofactors and vitamins	Biotin metabolism	0.825421	0.999691	ko00780	LJ.21678.1;LJ.24363.1	K01012+K00652
Metabolism	Carbohydrate metabolism	Pyruvate metabolism	0.835419	0.999691	ko00620	LJ.3201.6;LJ.5345.3;LJ.6110.1;evm.model.Cha04g020750;LJ.12621.1;LJ.16393.9;LJ.16484.2;LJ.16600.2;LJ.16762.3;LJ.17283.2;evm.model.Cha09g010960;LJ.19518.1;evm.model.Cha10g012420;evm.model.Cha12g002980;LJ.26461.5;LJ.26630.1;evm.model.ChaUn11424.1;LJ.30787.1;LJ.31361.3	K00028+K00028+K00128+K00161+K01595+K11262+K00873+K00873+K01595+K01595+K01649+K01595+K01595+K00016+K01759+K00162+K00873+K00028+K00028
Environmental Information Processing	Signal transduction	MAPK signaling pathway - plant	0.846768	0.999691	ko04016	evm.model.Cha01g016060;LJ.2584.1;evm.model.Cha02g005020;evm.model.Cha07g003410;LJ.14724.1;LJ.15014.1;evm.model.Cha08g001620;LJ.22225.4;evm.model.Cha11g010430;evm.model.Cha14g003090;evm.model.Cha14g008460;LJ.27440.2;LJ.29397.1;LJ.30881.1;LJ.31694.1;evm.model.ChaUn16047.2;evm.model.ChaUn5199.1;LJ.36264.1;evm.model.ChaUn9548.1;evm.model.ChaUn9860.1	K20547+K17686+K03781+K13420+K20599+K14496+K20558+K20536+K14516+K20718+K20772+K14497+K17686+K14496+K17686+K02183+K20547+K14498+K20547+K13420
Metabolism	Metabolism of terpenoids and polyketides	Sesquiterpenoid and triterpenoid biosynthesis	0.846942	0.999691	ko00909	LJ.14322.1;evm.model.Cha08g016010	K15815+K14184
Genetic Information Processing	Replication and repair	Mismatch repair	0.859149	0.999691	ko03430	LJ.1575.4;LJ.2562.1;LJ.15393.1;LJ.32045.4;LJ.33028.14	K02327+K08735+K07466+K08734+K08739
Genetic Information Processing	Translation	Ribosome biogenesis in eukaryotes	0.859788	0.999691	ko03008	LJ.2317.1;LJ.10357.1;LJ.10972.1;LJ.11079.1;evm.model.Cha08g003490;LJ.18329.1;LJ.20030.10;LJ.27565.1;LJ.28586.1;LJ.28900.1;LJ.32938.1;LJ.34390.1;LJ.34391.1;LJ.35155.1;evm.model.ChaUn8080.1	K03264+K14550+K14574+K14539+K14574+K14546+K14568+K03264+K14564+K14546+K14574+K14571+K14571+K14571+K03264
Metabolism	Lipid metabolism	Steroid biosynthesis	0.891789	0.999691	ko00100	LJ.19993.1;LJ.24526.1;LJ.27690.2;evm.model.ChaUn19155.1	K14674+K01853+K01853+K01853
Metabolism	Carbohydrate metabolism	Pentose phosphate pathway	0.899944	0.999691	ko00030	LJ.6830.1;evm.model.Cha10g010590;LJ.22382.1;evm.model.Cha12g001030;LJ.23671.1;evm.model.ChaUn1380.2;LJ.34871.1;LJ.35164.1	K01810+K00131+K00895+K00850+K00948+K01783+K01057+K01057
Metabolism	Global and overview maps	Fatty acid metabolism	0.905524	0.999691	ko01212	LJ.3538.1;LJ.16393.9;evm.model.Cha08g010150;LJ.19100.2;evm.model.Cha10g011130;LJ.31167.10;LJ.33079.1;LJ.34913.2;evm.model.ChaUn7693.4	K10781+K11262+K00232+K01897+K10781+K01897+K18660+K01897+K10251
Genetic Information Processing	Replication and repair	Nucleotide excision repair	0.905922	0.999691	ko03420	LJ.1575.4;LJ.12995.1;LJ.14894.2;LJ.15393.1;LJ.29776.4;LJ.34777.1;LJ.38206.1	K02327+K03868+K10609+K07466+K02325+K10839+K02325
Genetic Information Processing	Folding, sorting and degradation	SNARE interactions in vesicular transport	0.907583	0.999691	ko04130	LJ.12646.1;LJ.20600.2;LJ.25514.2;LJ.29650.1;evm.model.ChaUn23037.2	K08506+K08506+K08515+K08506+K08517
Metabolism	Glycan biosynthesis and metabolism	Glycosylphosphatidylinositol(GPI)-anchor biosynthesis	0.909558	0.999691	ko00563	LJ.2618.3;LJ.14133.2;LJ.29579.1;evm.model.ChaUn21130.1	K05294+K03859+K03434+K05289
Cellular Processes	Transport and catabolism	Autophagy - other eukaryotes	0.910376	0.999691	ko04136	LJ.14924.1;LJ.16302.1;LJ.17031.1;evm.model.Cha08g016870;LJ.31116.1;LJ.31321.1	K19730+K07203+K08341+K08341+K17908+K07203
Metabolism	Amino acid metabolism	Lysine degradation	0.91644	0.999691	ko00310	LJ.5812.1;LJ.6110.1;evm.model.Cha05g006290;LJ.33990.1;LJ.37783.1	K11430+K00128+K11420+K22748+K11420
Genetic Information Processing	Translation	RNA transport	0.916847	0.999691	ko03013	LJ.3221.1;LJ.3762.1;LJ.4514.1;LJ.4712.1;LJ.5559.4;LJ.5836.1;LJ.6494.5;LJ.9396.1;evm.model.Cha06g001670;LJ.15227.1;LJ.15803.1;LJ.16363.2;LJ.17569.1;LJ.19828.1;LJ.20190.1;LJ.23972.1;evm.model.Cha12g006930;evm.model.Cha12g010640;LJ.24507.1;evm.model.Cha12g011710;LJ.27918.22;LJ.28997.2;LJ.29476.1;LJ.30243.1;LJ.30345.1;evm.model.ChaUn15406.1;evm.model.ChaUn15532.1;LJ.33613.1;LJ.34908.1;LJ.35040.1;LJ.3…	K13126+K14301+K14301+K14299+K14004+K14297+K12881+K09291+K03260+K14309+K03262+K03231+K03247+K03259+K03238+K03262+K14326+K14297+K14312+K03245+K18213+K00784+K14297+K03259+K12876+K02516+K14297+K12160+K03246+K13126+K13126+K03253
Cellular Processes	Transport and catabolism	Peroxisome	0.92336	0.999691	ko04146	evm.model.Cha01g006720;evm.model.Cha02g003440;evm.model.Cha02g005020;evm.model.Cha08g010150;LJ.19100.2;evm.model.Cha10g002350;LJ.22112.1;LJ.22960.1;LJ.25775.4;LJ.26181.1;LJ.29686.1;LJ.31167.10;LJ.32801.1;LJ.34913.2	K12261+K04564+K03781+K00232+K01897+K01640+K04565+K00830+K13339+K11517+K00106+K01897+K01640+K01897
Metabolism	Carbohydrate metabolism	Fructose and mannose metabolism	0.926725	0.999691	ko00051	evm.model.Cha01g008270;evm.model.Cha04g020820;evm.model.Cha08g009150;LJ.21830.1;LJ.22382.1;evm.model.Cha12g001030;LJ.27171.3;LJ.29501.1	K00008+K00966+K01803+K00844+K00895+K00850+K18447+K00966
Genetic Information Processing	Replication and repair	DNA replication	0.931936	0.999691	ko03030	LJ.1575.4;LJ.15393.1;LJ.29776.4;evm.model.ChaUn8293.1;LJ.38206.1	K02327+K07466+K02325+K02209+K02325
Genetic Information Processing	Replication and repair	Base excision repair	0.937499	0.999691	ko03410	LJ.1575.4;evm.model.Cha07g000930;LJ.29776.4;LJ.38206.1	K02327+K01246+K02325+K02325
Metabolism	Amino acid metabolism	Phenylalanine, tyrosine and tryptophan biosynthesis	0.946586	0.999691	ko00400	LJ.294.5;LJ.1543.1;LJ.3176.1;LJ.4704.1;LJ.16830.1;evm.model.ChaUn11658.1	K01736+K00891+K01736+K05359+K00815+K01696
Metabolism	Carbohydrate metabolism	Citrate cycle (TCA cycle)	0.947063	0.999691	ko00020	evm.model.Cha04g020750;LJ.11289.1;evm.model.Cha10g006950;LJ.25597.1;LJ.26630.1;LJ.34161.3;LJ.35908.1;evm.model.ChaUn6388.7	K00161+K01681+K00030+K01900+K00162+K01648+K01899+K01899
Metabolism	Amino acid metabolism	Valine, leucine and isoleucine degradation	0.950039	0.999691	ko00280	LJ.6110.1;evm.model.Cha10g002350;evm.model.Cha10g009550;LJ.32801.1;LJ.33079.1;evm.model.ChaUn23020.1	K00128+K01640+K00166+K01640+K18660+K00827
Genetic Information Processing	Transcription	Spliceosome	0.95553	0.999691	ko03040	LJ.2215.5;LJ.2228.2;evm.model.Cha02g009840;LJ.4754.1;evm.model.Cha03g007680;LJ.6494.5;LJ.9619.1;LJ.9681.1;LJ.10087.1;LJ.10237.1;LJ.11223.1;LJ.12383.2;LJ.12384.1;LJ.15956.2;LJ.17743.3;LJ.19571.2;LJ.21511.1;LJ.23076.4;LJ.24712.1;LJ.24906.1;LJ.25456.1;evm.model.Cha13g009510;LJ.29351.1;LJ.29906.1;LJ.30345.1;LJ.33246.1;LJ.33892.1;evm.model.ChaUn26786.1;LJ.35675.1;LJ.37857.1	K12837+K11093+K12890+K12823+K03283+K12881+K12741+K12621+K12626+K12874+K12741+K12854+K10599+K12893+K12811+K12900+K12831+K12741+K12863+K12852+K12836+K12820+K12848+K12831+K12876+K12891+K12733+K12818+K12823+K12885
Genetic Information Processing	Translation	mRNA surveillance pathway	0.960886	0.999691	ko03015	LJ.217.2;LJ.2057.1;LJ.3221.1;LJ.3258.1;LJ.6494.5;LJ.10282.1;LJ.18060.1;LJ.19601.1;LJ.21232.1;LJ.21847.1;evm.model.Cha12g006930;LJ.25968.1;LJ.30345.1;LJ.34021.1;LJ.35040.1;LJ.36280.2;LJ.36621.1;LJ.36633.1;LJ.38184.2	K00565+K14376+K13126+K14411+K12881+K14411+K14376+K11583+K03456+K03456+K14326+K14411+K12876+K14376+K13126+K03267+K13126+K14408+K14408
Genetic Information Processing	Folding, sorting and degradation	Protein export	0.961465	0.999691	ko03060	LJ.3172.1;LJ.5798.3;evm.model.Cha09g017890;LJ.34354.1;evm.model.ChaUn27800.1	K09481+K03106+K03105+K12948+K03107
Metabolism	Nucleotide metabolism	Pyrimidine metabolism	0.976062	0.999691	ko00240	LJ.4686.2;LJ.5760.1;evm.model.Cha03g008480;LJ.5966.1;LJ.30647.2;LJ.32472.5;LJ.34433.1	K00876+K00876+K10808+K10808+K01510+K01240+K00207
Genetic Information Processing	Translation	Aminoacyl-tRNA biosynthesis	0.976288	0.999691	ko00970	LJ.1066.1;LJ.3609.2;LJ.4900.1;LJ.12414.4;LJ.18457.1;LJ.19641.1;evm.model.Cha09g016760;LJ.19955.1;LJ.29641.1;LJ.35034.1	K01866+K01887+K01872+K01870+K01872+K01870+K01870+K01872+K01887+K01866
Metabolism	Metabolism of cofactors and vitamins	Ubiquinone and other terpenoid-quinone biosynthesis	0.982355	0.999691	ko00130	LJ.16830.1;evm.model.Cha12g006900;evm.model.ChaUn4917.1	K00815+K01904+K01904
Genetic Information Processing	Folding, sorting and degradation	RNA degradation	0.983408	0.999691	ko03018	LJ.1461.1;LJ.3221.1;LJ.6101.1;LJ.9681.1;LJ.10087.1;LJ.13626.1;LJ.14917.1;evm.model.Cha12g001030;evm.model.Cha13g013440;LJ.26511.1;LJ.30414.1;LJ.31060.1;evm.model.ChaUn15008.2;LJ.34374.1;LJ.35040.1;LJ.36621.1	K12591+K13126+K04077+K12621+K12626+K01689+K14442+K00850+K14442+K14442+K12602+K01148+K01689+K14442+K13126+K13126
Metabolism	Glycan biosynthesis and metabolism	N-Glycan biosynthesis	0.983801	0.999691	ko00510	LJ.3153.1;LJ.4779.1;LJ.14359.9;LJ.25087.2;LJ.25896.5;LJ.31407.1	K05546+K12345+K07441+K05546+K01228+K01228
Metabolism	Carbohydrate metabolism	Glyoxylate and dicarboxylate metabolism	0.985077	0.999691	ko00630	LJ.1296.1;evm.model.Cha02g005020;evm.model.Cha02g005110;LJ.11289.1;LJ.13080.1;evm.model.Cha10g002090;LJ.21519.2;LJ.22960.1;LJ.26181.1;LJ.27686.1	K19269+K03781+K22133+K01681+K01602+K00284+K02437+K00830+K11517+K01915
Genetic Information Processing	Transcription	Basal transcription factors	0.988335	0.999691	ko03022	LJ.786.1;LJ.9401.2;LJ.28101.10;LJ.31242.1	K03137+K14649+K03128+K03130
Metabolism	Glycan biosynthesis and metabolism	Various types of N-glycan biosynthesis	0.990145	0.999691	ko00513	LJ.138.1;LJ.14359.9;LJ.17566.7;LJ.17566.11	K12373+K07441+K03714+K03714
Metabolism	Amino acid metabolism	Lysine biosynthesis	0.990877	0.999691	ko00300	LJ.37878.1	K01586
Metabolism	Metabolism of cofactors and vitamins	Thiamine metabolism	0.991867	0.999691	ko00730	evm.model.Cha03g002010	K01662
Genetic Information Processing	Folding, sorting and degradation	Protein processing in endoplasmic reticulum	0.993756	0.999691	ko04141	LJ.2140.1;LJ.3153.1;LJ.3172.1;LJ.4164.1;LJ.5559.4;evm.model.Cha03g007680;LJ.9483.1;evm.model.Cha05g004540;LJ.12995.1;LJ.13900.1;LJ.15511.1;evm.model.Cha08g016300;evm.model.Cha09g007920;LJ.19072.6;LJ.19616.1;LJ.19617.1;LJ.20134.1;LJ.21821.1;LJ.22307.1;LJ.24840.8;LJ.25087.2;LJ.25896.5;LJ.26543.1;evm.model.Cha14g008390;LJ.28738.2;LJ.30099.1;LJ.31407.1;evm.model.ChaUn15730.3;LJ.34777.1;LJ.36401.1;evm…	K01456+K05546+K09481+K03094+K14004+K03283+K03347+K10666+K03868+K09487+K13993+K07953+K09580+K14006+K03347+K03347+K03347+K13993+K13993+K04554+K05546+K01228+K10578+K04079+K10636+K01456+K01228+K13993+K10839+K09487+K14009
Organismal Systems	Environmental adaptation	Circadian rhythm - plant	0.998974	0.999691	ko04712	LJ.26746.1	K12125
Environmental Information Processing	Signal transduction	Plant hormone signal transduction	0.999691	0.999691	ko04075	evm.model.Cha02g000150;LJ.4293.1;evm.model.Cha03g008900;LJ.10753.1;LJ.13577.1;LJ.13899.1;LJ.15014.1;LJ.15353.1;LJ.18382.1;LJ.20831.1;LJ.21237.3;LJ.21567.1;LJ.21716.1;evm.model.Cha11g010430;evm.model.Cha14g006910;LJ.27440.2;LJ.28407.2;LJ.29166.1;LJ.30881.1;LJ.36264.1	K14488+K14432+K14494+K14505+K14492+K13464+K14496+K14484+K14492+K14488+K14505+K13464+K14503+K14516+K14488+K14497+K14492+K13464+K14496+K14498
