# Supplementary material for: Genome-wide analysis of long non-coding RNAs (lncRNAs) in tea plants (Camellia sinensis) lateral roots in response to nitrogen application
Source: Front Plant Sci. 2023 Feb 24;14:1080427. doi: 10.3389/fpls.2023.1080427 (PMC9998519; doi:10.3389/fpls.2023.1080427)
Supplement: Supplementary file 9 [file Table_9.xls]

## Sheet: Sheet1
KEGG_A_class	KEGG_B_class	Pathway	Pvalue	Qvalue	Pathway ID	Genes	K_IDs
Metabolism	Carbohydrate metabolism	Pentose and glucuronate interconversions	8.68964e-07	0.0001008	ko00040	LJ.244.1;evm.model.Cha01g007450;LJ.888.1;evm.model.Cha01g023370;LJ.3069.1;evm.model.Cha02g003050;LJ.3940.1;evm.model.Cha02g010090;evm.model.Cha06g011090;LJ.12952.4;LJ.12952.6;LJ.13202.1;LJ.15483.4;LJ.15484.1;evm.model.Cha10g014220;evm.model.Cha13g000540;evm.model.Cha13g008950;evm.model.ChaUn10574.1;evm.model.ChaUn11770.1;LJ.32484.1;LJ.32567.1;evm.model.ChaUn19250.1;LJ.33247.1;LJ.36003.1	K01728+K01051+K00008+K01728+K01051+K01051+K01051+K01051+K01051+K01051+K01051+K01051+K01051+K01051+K01728+K01728+K01051+K01051+K01051+K01051+K01728+K01051+K01051+K01051
Metabolism	Metabolism of terpenoids and polyketides	Brassinosteroid biosynthesis	0.00046661	0.0270634	ko00905	LJ.4404.1;LJ.5436.1;evm.model.Cha03g005590;evm.model.Cha03g005580;LJ.24362.2;LJ.30015.1;LJ.31454.1;evm.model.ChaUn7421.1	K09590+K12640+K12638+K12638+K15639+K12637+K12640+K09587
Metabolism	Global and overview maps	Biosynthesis of secondary metabolites	0.000768886	0.0297302	ko01110	evm.model.Cha01g004760;evm.model.Cha01g008230;evm.model.Cha01g011240;LJ.1640.1;evm.model.Cha01g020840;LJ.2295.1;evm.model.Cha01g022970;LJ.3148.1;LJ.3229.1;evm.model.Cha02g004820;LJ.3285.1;LJ.3347.1;LJ.3445.1;LJ.3579.4;evm.model.Cha02g008860;evm.model.Cha02g012030;evm.model.Cha02g013750;LJ.4404.1;evm.model.Cha02g014640;LJ.4772.1;LJ.5436.1;evm.model.Cha03g005590;evm.model.Cha03g005580;evm.model.Cha…	K23452+K01858+K13679+K05906+K18693+K13679+K00703+K01733+K01114+K00053+K00053+K00873+K15634+K00026+K13832+K00549+K23452+K09590+K17744+K09838+K12640+K12638+K12638+K01115+K00083+K23452+K00021+K00021+K01810+K14682+K00826+K13496+K00966+K00695+K00430+K15633+K00895+K15086+K00021+K13066+K00430+K00430+K06892+K01681+K00134+K00134+K15095+K15095+K15095+K15227+K15227+K01602+K23452+K01689+K15815+K09832+K23094+…
Metabolism	Metabolism of other amino acids	Glutathione metabolism	0.00177224	0.0513951	ko00480	LJ.2561.1;evm.model.Cha02g002340;evm.model.Cha02g005700;LJ.3687.1;evm.model.Cha02g009650;evm.model.Cha03g008480;evm.model.Cha05g011780;evm.model.Cha05g013540;LJ.11714.1;evm.model.Cha06g000340;LJ.13780.4;evm.model.Cha08g006560;evm.model.Cha08g012870;evm.model.Cha08g013600;evm.model.Cha08g013730;LJ.19333.2;evm.model.Cha11g001680;evm.model.Cha12g009310;LJ.29900.3;evm.model.ChaUn11935.1;LJ.31264.1;LJ…	K00434+K01919+K00799+K00799+K00799+K10808+K00799+K00799+K00799+K00799+K00799+K21888+K00036+K00799+K00799+K00799+K00799+K00799+K00799+K00799+K01256+K00799+K00799+K00799+K00033+K00033+K00799
Metabolism	Metabolism of terpenoids and polyketides	Diterpenoid biosynthesis	0.00999322	0.230023	ko00904	evm.model.Cha11g000330;evm.model.Cha11g008500;LJ.22777.1;evm.model.Cha14g001160;evm.model.ChaUn6565.4	K04125+K17961+K04125+K04124+K05282
Metabolism	Lipid metabolism	Sphingolipid metabolism	0.0148677	0.230023	ko00600	LJ.3503.1;LJ.15315.2;LJ.15538.1;LJ.20428.1;LJ.24779.5;evm.model.Cha12g013270;LJ.29733.1;LJ.30659.1;evm.model.ChaUn9213.1	K00654+K04718+K04711+K07407+K07407+K07407+K01190+K00654+K12309
Metabolism	Carbohydrate metabolism	Amino sugar and nucleotide sugar metabolism	0.0149593	0.230023	ko00520	evm.model.Cha01g022020;LJ.5227.1;evm.model.Cha03g003770;evm.model.Cha03g004200;evm.model.Cha03g004270;evm.model.Cha03g008560;LJ.6830.1;evm.model.Cha04g020820;LJ.10189.1;LJ.12688.1;evm.model.Cha07g003320;evm.model.Cha08g001730;evm.model.Cha09g010150;evm.model.Cha09g010170;LJ.20180.5;LJ.20507.6;evm.model.Cha10g009510;LJ.24697.1;LJ.24872.1;LJ.25092.2;LJ.29501.1;LJ.29541.1;LJ.30431.4;LJ.32805.1;evm.m…	K13379+K13648+K01183+K01183+K01183+K13379+K01810+K00966+K08678+K01183+K15920+K01183+K01183+K01183+K13648+K08678+K01183+K01835+K01711+K13648+K00966+K01209+K00326+K01784+K20547+K00326+K01711+K01183
Metabolism	Metabolism of terpenoids and polyketides	Monoterpenoid biosynthesis	0.0158636	0.230023	ko00902	evm.model.Cha05g007290;evm.model.Cha06g004430;evm.model.Cha06g006790;evm.model.Cha06g007850;evm.model.Cha14g007820;evm.model.Cha14g007830;LJ.27866.1	K15086+K15095+K15095+K15095+K15095+K15095+K15095
Metabolism	Metabolism of cofactors and vitamins	Pantothenate and CoA biosynthesis	0.0190226	0.24518	ko00770	evm.model.Cha02g004820;LJ.3285.1;evm.model.Cha03g017880;LJ.13528.7;LJ.21803.1;evm.model.Cha11g009670;LJ.22661.1;evm.model.Cha13g004060;LJ.32976.1	K00053+K00053+K00826+K09680+K00859+K01918+K00606+K00606+K00606
Metabolism	Global and overview maps	Metabolic pathways	0.0234688	0.272238	ko01100	LJ.244.1;evm.model.Cha01g004940;LJ.549.1;evm.model.Cha01g007450;evm.model.Cha01g008230;LJ.888.1;LJ.893.2;evm.model.Cha01g011240;LJ.1886.1;LJ.2034.1;LJ.2295.1;evm.model.Cha01g022020;evm.model.Cha01g022970;evm.model.Cha01g023370;LJ.2561.1;LJ.2603.1;evm.model.Cha02g002340;LJ.3069.1;evm.model.Cha02g003050;LJ.3148.1;LJ.3229.1;evm.model.Cha02g004820;LJ.3285.1;LJ.3347.1;evm.model.Cha02g005700;LJ.3445.1;…	K01728+K01100+K00889+K01051+K01858+K00008+K12667+K13679+K03940+K00558+K13679+K13379+K00703+K01728+K00434+K00858+K01919+K01051+K01051+K01733+K01114+K00053+K00053+K00873+K00799+K15634+K00654+K00026+K00889+K00799+K13832+K00799+K01051+K01051+K18819+K00549+K09590+K17744+K09838+K22588+K13648+K00028+K01183+K12640+K01183+K01183+K11430+K12638+K12638+K01115+K11430+K13379+K10808+K00083+K00021+K00021+K01810+…
Metabolism	Biosynthesis of other secondary metabolites	Phenylpropanoid biosynthesis	0.0287325	0.302997	ko00940	evm.model.Cha03g012950;evm.model.Cha04g022460;evm.model.Cha05g008390;LJ.10867.1;evm.model.Cha05g009470;evm.model.Cha05g011320;evm.model.Cha07g014150;LJ.16108.3;LJ.16947.1;evm.model.Cha08g011780;LJ.18506.3;LJ.18506.7;LJ.21529.1;evm.model.Cha11g007930;evm.model.Cha11g014430;evm.model.Cha13g003340;evm.model.Cha13g003350;evm.model.ChaUn10463.1;LJ.30399.1;LJ.33652.1;LJ.33682.1;evm.model.ChaUn23530.1;e…	K00083+K00430+K13066+K00430+K00430+K06892+K00430+K05350+K00430+K00430+K00430+K00430+K01904+K00430+K00430+K00430+K00430+K00430+K00430+K00430+K00083+K00430+K09754+K01904+K00430+K00430
Metabolism	Biosynthesis of other secondary metabolites	Anthocyanin biosynthesis	0.039638	0.383167	ko00942	evm.model.Cha05g005760;LJ.15148.4;LJ.30298.1	K12338+K17193+K17193
Metabolism	Biosynthesis of other secondary metabolites	Glucosinolate biosynthesis	0.0432084	0.385552	ko00966	evm.model.Cha03g017880;LJ.27065.1;LJ.28168.1;evm.model.ChaUn8071.1	K00826+K11819+K11821+K11820
Metabolism	Global and overview maps	2-Oxocarboxylic acid metabolism	0.0472369	0.391391	ko01210	evm.model.Cha02g004820;LJ.3285.1;evm.model.Cha03g017650;evm.model.Cha03g017880;LJ.11289.1;LJ.19023.1;evm.model.Cha10g006950;LJ.20744.1;LJ.20937.1;LJ.26136.1;LJ.26323.2;LJ.27065.1;LJ.28168.1;evm.model.ChaUn8071.1	K00053+K00053+K14682+K00826+K01681+K01649+K00030+K01681+K01681+K00145+K00814+K11819+K11821+K11820
Metabolism	Metabolism of terpenoids and polyketides	Carotenoid biosynthesis	0.0511727	0.395736	ko00906	LJ.4772.1;evm.model.Cha08g008750;evm.model.Cha10g009000;LJ.20891.2;evm.model.Cha14g000670;LJ.32575.1;evm.model.ChaUn18677.1	K09838+K09843+K09841+K09841+K17913+K09838+K09840
Metabolism	Carbohydrate metabolism	Galactose metabolism	0.0568276	0.412	ko00052	LJ.4020.6;evm.model.Cha06g002530;LJ.20428.1;evm.model.Cha10g013430;evm.model.Cha11g000570;LJ.24697.1;LJ.24779.5;evm.model.Cha12g013270;evm.model.Cha15g010440;LJ.29733.1;LJ.32805.1;evm.model.ChaUn9213.1	K18819+K18819+K07407+K18819+K06611+K01835+K07407+K07407+K01193+K01190+K01784+K12309
Metabolism	Lipid metabolism	alpha-Linolenic acid metabolism	0.0610083	0.416292	ko00592	evm.model.Cha09g002860;LJ.18598.9;evm.model.Cha09g007080;LJ.18598.18;evm.model.Cha11g002810;LJ.29856.1;evm.model.ChaUn15007.1;LJ.32108.1;LJ.32110.1;LJ.38076.1	K01723+K18857+K18857+K18857+K10526+K22389+K00454+K18857+K18857+K18857
Metabolism	Glycan biosynthesis and metabolism	Other types of O-glycan biosynthesis	0.0720193	0.428525	ko00514	LJ.223.1;LJ.18385.1;LJ.24548.1;LJ.30090.1	K09667+K09667+K09667+K09667
Genetic Information Processing	Folding, sorting and degradation	Protein processing in endoplasmic reticulum	0.0747658	0.428525	ko04141	LJ.893.2;evm.model.Cha01g024740;LJ.4164.1;LJ.4801.1;LJ.5046.1;LJ.5498.1;LJ.5559.4;evm.model.Cha03g016280;LJ.12995.1;LJ.13766.1;LJ.15478.1;LJ.15511.1;LJ.19072.6;LJ.19616.1;LJ.20134.1;LJ.21821.1;evm.model.Cha11g006060;evm.model.Cha11g006970;LJ.24337.1;LJ.24840.8;LJ.25087.2;LJ.26543.1;LJ.26695.2;LJ.27808.1;LJ.28738.2;LJ.29986.3;LJ.30099.1;LJ.31128.1;LJ.31973.2;evm.model.ChaUn15635.3;evm.model.ChaUn1…	K12667+K13993+K03094+K03283+K09486+K03347+K14004+K13993+K03868+K07953+K11718+K13993+K14006+K03347+K03347+K13993+K03283+K13993+K07953+K04554+K05546+K10578+K13993+K09518+K10636+K11718+K01456+K04523+K13993+K13993+K13993+K13993+K13993+K14003+K03347+K13525+K10839+K10636+K01456+K13989+K13993+K04523
Metabolism	Energy metabolism	Photosynthesis	0.0761637	0.428525	ko00195	evm.model.Cha03g016410;LJ.9323.1;evm.model.Cha06g015900;evm.model.Cha07g014200;LJ.17500.1;evm.model.Cha10g014230;evm.model.ChaUn4943.2	K02716+K02108+K02723+K02115+K02115+K02723+K08901
Metabolism	Glycan biosynthesis and metabolism	Glycosphingolipid biosynthesis - globo and isoglobo series	0.0775778	0.428525	ko00603	LJ.15256.2;LJ.20428.1;LJ.24779.5;evm.model.Cha12g013270	K01988+K07407+K07407+K07407
Metabolism	Amino acid metabolism	Tryptophan metabolism	0.0883952	0.466084	ko00380	LJ.4882.1;evm.model.Cha06g000330;evm.model.Cha06g000440;evm.model.Cha06g001010;LJ.15157.1;LJ.16805.4;LJ.27065.1;LJ.28168.1;evm.model.ChaUn10385.2;evm.model.ChaUn10971.1;evm.model.ChaUn8071.1	K22588+K22588+K22588+K01426+K22588+K22588+K11819+K11821+K22588+K01426+K11820
Metabolism	Metabolism of terpenoids and polyketides	Zeatin biosynthesis	0.145492	0.733788	ko00908	evm.model.Cha01g004760;evm.model.Cha02g013750;LJ.6457.5;evm.model.Cha04g019040;LJ.13511.1;evm.model.Cha09g005360;evm.model.Cha10g007470;LJ.32342.1;LJ.33817.1;LJ.36731.1	K23452+K23452+K23452+K13496+K23452+K23452+K13496+K00279+K10717+K23452
Metabolism	Glycan biosynthesis and metabolism	Glycosphingolipid biosynthesis - lacto and neolacto series	0.219949	0.987403	ko00601	LJ.15256.2	K01988
Metabolism	Amino acid metabolism	Valine, leucine and isoleucine biosynthesis	0.225404	0.987403	ko00290	evm.model.Cha02g004820;LJ.3285.1;evm.model.Cha03g017880;LJ.19023.1	K00053+K00053+K00826+K01649
Metabolism	Energy metabolism	Nitrogen metabolism	0.232279	0.987403	ko00910	evm.model.Cha06g016360;evm.model.Cha06g016450;evm.model.Cha10g002060;evm.model.Cha10g002070;evm.model.ChaUn10114.4;LJ.33450.1;evm.model.ChaUn28963.1	K02575+K02575+K00284+K00284+K01455+K02575+K02575
Genetic Information Processing	Folding, sorting and degradation	Proteasome	0.23681	0.987403	ko03050	LJ.2150.1;LJ.10222.1;LJ.14122.2;LJ.17601.1;LJ.18815.1;LJ.19086.1;LJ.24121.1;LJ.27793.1;LJ.27794.1;LJ.30858.3;LJ.31677.1;LJ.31678.1;evm.model.ChaUn7204.2	K03063+K03062+K02728+K06699+K03030+K03064+K02732+K03031+K03031+K03031+K03031+K03031+K03039
Metabolism	Carbohydrate metabolism	Glycolysis / Gluconeogenesis	0.241762	0.987403	ko00010	LJ.3347.1;LJ.3445.1;LJ.6830.1;LJ.9821.1;LJ.10536.1;evm.model.Cha05g016680;LJ.12166.1;LJ.13626.1;LJ.16484.2;evm.model.Cha08g009150;LJ.17238.1;LJ.18598.9;evm.model.Cha09g007080;LJ.18598.18;LJ.22692.4;LJ.24697.1;evm.model.ChaUn11424.1;LJ.30565.1;LJ.32108.1;LJ.32110.1;LJ.33368.1;LJ.33510.2;LJ.35075.1;LJ.38076.1	K00873+K15634+K01810+K15633+K00895+K00134+K00134+K01689+K00873+K01803+K01689+K18857+K18857+K18857+K00121+K01835+K00873+K00927+K18857+K18857+K00927+K01689+K03103+K18857
Metabolism	Energy metabolism	Sulfur metabolism	0.253292	0.987403	ko00920	LJ.13357.1;LJ.14762.1;evm.model.Cha08g017520;LJ.21517.1;LJ.26446.1;evm.model.ChaUn19369.1	K00387+K05907+K00640+K00387+K00387+K01738
Organismal Systems	Environmental adaptation	Plant-pathogen interaction	0.255363	0.987403	ko04626	LJ.1140.1;LJ.1413.1;LJ.3185.1;LJ.4150.1;evm.model.Cha02g012190;LJ.4495.1;LJ.5213.1;LJ.10506.5;evm.model.Cha05g013820;evm.model.Cha05g013800;LJ.11422.1;evm.model.Cha05g014320;LJ.11432.1;evm.model.Cha06g002260;evm.model.Cha06g009830;LJ.13048.1;evm.model.Cha07g014160;LJ.19008.4;LJ.19011.1;evm.model.Cha09g010890;LJ.22158.3;LJ.22225.1;LJ.22225.2;evm.model.Cha12g010860;evm.model.ChaUn10151.3;LJ.29843.1…	K20600+K13448+K13412+K13459+K13459+K13448+K13428+K13457+K13457+K13457+K13457+K13457+K13457+K13448+K13448+K13412+K13412+K13457+K13457+K13457+K05391+K20536+K20536+K13448+K13459+K01373+K13457+K13428+K13412+K13448+K13448+K05391+K13448+K05391
Metabolism	Lipid metabolism	Synthesis and degradation of ketone bodies	0.29976	0.999685	ko00072	evm.model.Cha10g002350;LJ.32801.1	K01640+K01640
Metabolism	Lipid metabolism	Glycerophospholipid metabolism	0.311999	0.999685	ko00564	evm.model.Cha01g020840;LJ.2693.1;LJ.3229.1;evm.model.Cha03g005530;LJ.14494.1;LJ.18195.2;LJ.19911.9;evm.model.Cha10g001480;LJ.21154.2;evm.model.Cha12g004610;evm.model.Cha12g005970;evm.model.Cha14g007430;LJ.27707.1;evm.model.Cha15g008470;LJ.29856.1;LJ.30112.1;LJ.33534.1;LJ.36403.1	K18693+K18696+K01114+K01115+K00993+K01613+K13523+K00006+K18693+K01115+K00901+K01115+K00111+K01115+K22389+K00550+K00981+K00981
Metabolism	Lipid metabolism	Fatty acid degradation	0.347789	0.999685	ko00071	LJ.16871.1;LJ.18598.9;evm.model.Cha09g007080;LJ.18598.18;LJ.22692.4;evm.model.ChaUn10710.1;LJ.32108.1;LJ.32110.1;LJ.38076.1	K00249+K18857+K18857+K18857+K00121+K07517+K18857+K18857+K18857
Metabolism	Energy metabolism	Photosynthesis - antenna proteins	0.359819	0.999685	ko00196	LJ.14357.1;evm.model.Cha07g009160	K08912+K08912
Cellular Processes	Transport and catabolism	Endocytosis	0.363662	0.999685	ko04144	LJ.549.1;LJ.1869.1;LJ.3632.1;LJ.4801.1;evm.model.Cha03g005530;evm.model.Cha06g018340;LJ.14613.1;evm.model.Cha08g007440;LJ.18006.1;evm.model.Cha11g006060;LJ.22657.1;evm.model.Cha11g011020;evm.model.Cha12g004610;evm.model.Cha14g007430;evm.model.Cha15g008470;LJ.30794.1;LJ.31133.1;LJ.32497.1;LJ.33709.2;LJ.34188.4;LJ.35156.1;evm.model.ChaUn5597.2;evm.model.ChaUn7131.2	K00889+K12492+K00889+K03283+K01115+K12489+K12184+K12196+K05755+K03283+K07904+K12183+K01115+K01115+K01115+K11826+K07897+K12492+K19476+K11866+K01528+K12489+K07904
Genetic Information Processing	Folding, sorting and degradation	SNARE interactions in vesicular transport	0.367131	0.999685	ko04130	LJ.10220.1;LJ.10220.2;LJ.20600.2;LJ.20603.1;evm.model.Cha15g003360;LJ.29650.1;LJ.35687.1	K08504+K08504+K08506+K08506+K08517+K08506+K08506
Metabolism	Glycan biosynthesis and metabolism	Other glycan degradation	0.398278	0.999685	ko00511	LJ.2007.1;LJ.3273.1;evm.model.Cha11g004380;LJ.29733.1;evm.model.ChaUn9213.1	K01191+K15923+K15923+K01190+K12309
Metabolism	Metabolism of cofactors and vitamins	Nicotinate and nicotinamide metabolism	0.399218	0.999685	ko00760	LJ.2603.1;LJ.32472.5;evm.model.ChaUn17257.3;LJ.32625.7	K00858+K01240+K01240+K03517
Environmental Information Processing	Membrane transport	ABC transporters	0.399218	0.999685	ko02010	evm.model.Cha01g010480;LJ.29636.1;evm.model.ChaUn19286.1;LJ.34161.1	K05658+K05658+K05658+K05658
Metabolism	Carbohydrate metabolism	Starch and sucrose metabolism	0.429443	0.999685	ko00500	evm.model.Cha01g011240;LJ.2295.1;evm.model.Cha01g022970;LJ.6830.1;evm.model.Cha04g021560;LJ.16027.1;LJ.16108.3;evm.model.Cha09g012290;LJ.24155.3;LJ.24697.1;evm.model.Cha14g006860;evm.model.Cha15g010440;evm.model.ChaUn10267.1;LJ.30657.1;LJ.34164.1;LJ.35707.1;LJ.35898.1;LJ.36458.1;LJ.37409.2;LJ.37517.1	K13679+K13679+K00703+K01810+K00695+K01214+K05350+K00696+K01177+K01835+K01087+K01193+K01177+K01087+K01176+K01177+K00688+K01177+K00695+K00688
Metabolism	Biosynthesis of other secondary metabolites	Flavonoid biosynthesis	0.446538	0.999685	ko00941	LJ.32309.1;evm.model.ChaUn21617.1;evm.model.ChaUn4699.1;evm.model.ChaUn4769.8;LJ.37379.1	K13082+K13082+K05278+K09754+K13082
Metabolism	Global and overview maps	Biosynthesis of amino acids	0.457718	0.999685	ko01230	LJ.3148.1;evm.model.Cha02g004820;LJ.3285.1;LJ.3347.1;LJ.3445.1;evm.model.Cha02g008860;evm.model.Cha02g012030;evm.model.Cha03g017650;evm.model.Cha03g017880;LJ.9821.1;LJ.11289.1;evm.model.Cha05g016680;LJ.12166.1;LJ.13008.1;LJ.13008.2;LJ.13626.1;LJ.16484.2;evm.model.Cha08g009150;LJ.17238.1;evm.model.Cha08g017520;LJ.18167.1;LJ.19023.1;evm.model.Cha10g006950;LJ.20744.1;LJ.20937.1;LJ.23675.1;LJ.26136.1…	K01733+K00053+K00053+K00873+K15634+K13832+K00549+K14682+K00826+K15633+K01681+K00134+K00134+K15227+K15227+K01689+K00873+K01803+K01689+K00640+K12657+K01649+K00030+K01681+K01681+K01626+K00145+K00814+K01620+K00058+K00873+K00927+K01940+K01738+K00927+K01689+K01696+K00765
Metabolism	Amino acid metabolism	Tyrosine metabolism	0.460328	0.999685	ko00350	LJ.18598.9;evm.model.Cha09g007080;LJ.18598.18;LJ.22692.4;LJ.32108.1;LJ.32110.1;LJ.38076.1	K18857+K18857+K18857+K00121+K18857+K18857+K18857
Metabolism	Metabolism of terpenoids and polyketides	Terpenoid backbone biosynthesis	0.466911	0.999685	ko00900	LJ.1640.1;LJ.6573.1;evm.model.Cha03g014420;LJ.10643.1;evm.model.Cha08g007490;evm.model.Cha08g016850;evm.model.ChaUn31654.1	K05906+K00021+K00021+K00021+K01597+K13789+K00021
Metabolism	Lipid metabolism	Ether lipid metabolism	0.46861	0.999685	ko00565	LJ.3229.1;evm.model.Cha03g005530;LJ.14494.1;evm.model.Cha12g004610;evm.model.Cha14g007430;evm.model.Cha15g008470	K01114+K01115+K00993+K01115+K01115+K01115
Metabolism	Metabolism of cofactors and vitamins	Vitamin B6 metabolism	0.486477	0.999685	ko00750	LJ.3148.1;evm.model.ChaUn28288.2	K01733+K13248
Genetic Information Processing	Replication and repair	Homologous recombination	0.512372	0.999685	ko03440	LJ.12338.1;LJ.15393.1;LJ.20122.1;LJ.24328.1;LJ.26684.3;evm.model.Cha14g013690;LJ.30082.1	K10901+K07466+K03165+K10870+K03553+K10875+K10875
Cellular Processes	Transport and catabolism	Autophagy - other eukaryotes	0.525119	0.999685	ko04136	LJ.3370.1;LJ.17031.1;evm.model.Cha08g016870;LJ.24639.1;LJ.27725.1;LJ.31321.1;LJ.38019.1	K07203+K08341+K08341+K08337+K08337+K07203+K08337
Cellular Processes	Transport and catabolism	Phagosome	0.532848	0.999685	ko04145	LJ.3081.1;LJ.10138.1;LJ.14687.1;LJ.16198.1;LJ.24960.1;evm.model.Cha15g000610;evm.model.Cha15g003360;evm.model.Cha15g006500;LJ.28942.1;LJ.29263.1;LJ.31133.1;LJ.35130.1;LJ.37318.1	K04392+K07375+K07374+K02151+K02151+K07375+K08517+K02148+K07374+K02145+K07897+K02145+K02148
Metabolism	Carbohydrate metabolism	Ascorbate and aldarate metabolism	0.583097	0.999685	ko00053	LJ.2561.1;evm.model.Cha02g014640;evm.model.Cha08g006560;LJ.27356.1;evm.model.ChaUn14875.2	K00434+K17744+K21888+K08232+K00469
Genetic Information Processing	Folding, sorting and degradation	Ubiquitin mediated proteolysis	0.584125	0.999685	ko04120	LJ.4164.1;LJ.5498.1;LJ.10564.1;LJ.10565.1;LJ.10566.1;LJ.12995.1;LJ.14806.1;LJ.14894.2;LJ.19616.1;LJ.20134.1;LJ.24840.8;LJ.26543.1;LJ.26884.1;evm.model.ChaUn12208.4;LJ.32088.1;LJ.32458.1;LJ.32879.1;LJ.33586.1;evm.model.ChaUn36907.1	K03094+K03347+K10592+K10592+K10592+K03868+K10143+K10609+K03347+K03347+K04554+K10578+K03869+K03178+K10592+K10610+K04649+K03347+K03351
Metabolism	Amino acid metabolism	Arginine biosynthesis	0.590156	0.999685	ko00220	evm.model.Cha03g017650;evm.model.Cha10g014380;LJ.26136.1;LJ.26323.2;LJ.31707.3	K14682+K01427+K00145+K00814+K01940
Metabolism	Metabolism of other amino acids	Phosphonate and phosphinate metabolism	0.614299	0.999685	ko00440	LJ.14494.1	K00993
Metabolism	Carbohydrate metabolism	Pentose phosphate pathway	0.616302	0.999685	ko00030	LJ.6830.1;LJ.10536.1;evm.model.Cha08g012870;LJ.24697.1;LJ.34871.1;LJ.35164.1;LJ.35979.1;evm.model.ChaUn6069.1	K01810+K00895+K00036+K01835+K01057+K01057+K00033+K00033
Metabolism	Carbohydrate metabolism	Butanoate metabolism	0.617942	0.999685	ko00650	evm.model.Cha10g002350;evm.model.ChaUn13015.1;LJ.32801.1	K01640+K00074+K01640
Metabolism	Glycan biosynthesis and metabolism	Glycosphingolipid biosynthesis - ganglio series	0.62996	0.999685	ko00604	evm.model.ChaUn9213.1	K12309
Metabolism	Lipid metabolism	Biosynthesis of unsaturated fatty acids	0.63925	0.999685	ko01040	evm.model.Cha11g014260;evm.model.ChaUn7693.4	K10256+K10251
Metabolism	Metabolism of cofactors and vitamins	Ubiquinone and other terpenoid-quinone biosynthesis	0.644159	0.999685	ko00130	LJ.14461.1;LJ.17417.3;LJ.21529.1;LJ.27000.1;evm.model.ChaUn4917.1	K23094+K03809+K01904+K23094+K01904
Genetic Information Processing	Folding, sorting and degradation	Sulfur relay system	0.673236	0.999685	ko04122	LJ.861.1	K11996
Metabolism	Metabolism of terpenoids and polyketides	Sesquiterpenoid and triterpenoid biosynthesis	0.696717	0.999685	ko00909	LJ.14322.1;evm.model.Cha08g016010	K15815+K14184
Metabolism	Lipid metabolism	Steroid biosynthesis	0.697365	0.999685	ko00100	evm.model.Cha07g003310;LJ.24440.1;LJ.24441.1;LJ.29455.1	K09832+K01853+K01853+K23558
Metabolism	Lipid metabolism	Linoleic acid metabolism	0.699241	0.999685	ko00591	evm.model.ChaUn15007.1	K00454
Metabolism	Amino acid metabolism	Lysine degradation	0.716325	0.999685	ko00310	LJ.5527.1;LJ.5812.1;LJ.35165.1;LJ.35166.1;LJ.35167.1	K11430+K11430+K22748+K22748+K22748
Metabolism	Lipid metabolism	Glycerolipid metabolism	0.724321	0.999685	ko00561	evm.model.Cha01g020840;LJ.19911.9;LJ.20428.1;LJ.21154.2;evm.model.Cha12g005970;LJ.24779.5;evm.model.Cha12g013270;evm.model.Cha14g013940	K18693+K13523+K07407+K18693+K00901+K07407+K07407+K03715
Metabolism	Amino acid metabolism	Arginine and proline metabolism	0.733149	0.999685	ko00330	evm.model.Cha06g001010;LJ.18167.1;LJ.20666.1;LJ.26110.2;evm.model.ChaUn10971.1;LJ.35399.1	K01426+K12657+K13366+K01259+K01426+K01259
Metabolism	Amino acid metabolism	Valine, leucine and isoleucine degradation	0.77034	0.999685	ko00280	evm.model.Cha03g017880;LJ.16871.1;evm.model.Cha10g002350;evm.model.Cha10g009550;LJ.31295.1;LJ.32801.1	K00826+K00249+K01640+K00166+K01968+K01640
Metabolism	Lipid metabolism	Cutin, suberine and wax biosynthesis	0.775028	0.999685	ko00073	evm.model.ChaUn20278.1	K17991
Genetic Information Processing	Replication and repair	Nucleotide excision repair	0.783248	0.999685	ko03420	LJ.12995.1;LJ.14894.2;LJ.15393.1;LJ.32458.1;LJ.34138.1;LJ.38206.1	K03868+K10609+K07466+K10610+K10839+K02325
Metabolism	Glycan biosynthesis and metabolism	Glycosaminoglycan degradation	0.78417	0.999685	ko00531	evm.model.ChaUn9213.1	K12309
Environmental Information Processing	Signal transduction	MAPK signaling pathway - plant	0.784668	0.999685	ko04016	LJ.1140.1;LJ.2584.1;evm.model.Cha02g000180;evm.model.Cha02g012260;evm.model.Cha07g007910;LJ.15014.1;LJ.22225.1;LJ.22225.2;evm.model.Cha11g006650;evm.model.Cha12g001220;LJ.29397.1;LJ.30881.1;LJ.31694.1;evm.model.ChaUn5199.1;LJ.36264.1	K20600+K17686+K13422+K20599+K14496+K14496+K20536+K20536+K14509+K20772+K17686+K14496+K17686+K20547+K14498
Genetic Information Processing	Transcription	RNA polymerase	0.79288	0.999685	ko03020	LJ.329.2;LJ.1610.2;LJ.14834.1;LJ.20861.4	K03024+K03016+K03011+K03021
Metabolism	Carbohydrate metabolism	Fructose and mannose metabolism	0.793362	0.999685	ko00051	LJ.888.1;evm.model.Cha04g020820;LJ.10536.1;evm.model.Cha08g009150;LJ.24872.1;LJ.29501.1;LJ.37635.1	K00008+K00966+K00895+K01803+K01711+K00966+K01711
Environmental Information Processing	Signal transduction	Plant hormone signal transduction	0.796946	0.999685	ko04075	LJ.1138.1;LJ.2260.1;evm.model.Cha02g000180;evm.model.Cha02g000150;LJ.4293.1;LJ.10753.1;evm.model.Cha05g009180;LJ.11854.1;LJ.11855.2;evm.model.Cha07g007910;LJ.15014.1;LJ.18382.1;LJ.20667.1;LJ.20831.1;LJ.21237.3;LJ.21716.1;evm.model.Cha11g006650;LJ.30224.1;evm.model.ChaUn12349.3;LJ.30881.1;evm.model.ChaUn16913.1;LJ.32607.1;evm.model.ChaUn5814.1;LJ.36264.1	K14503+K14484+K13422+K14488+K14432+K14505+K14487+K14488+K14488+K14496+K14496+K14492+K14505+K14488+K14505+K14503+K14509+K14492+K14487+K14496+K13464+K14505+K14487+K14498
Metabolism	Biosynthesis of other secondary metabolites	Stilbenoid, diarylheptanoid and gingerol biosynthesis	0.817177	0.999685	ko00945	evm.model.ChaUn4769.8	K09754
Genetic Information Processing	Translation	Ribosome biogenesis in eukaryotes	0.823643	0.999685	ko03008	LJ.2317.1;evm.model.Cha03g000020;LJ.10357.1;LJ.11079.1;evm.model.Cha08g003490;LJ.18329.1;LJ.24948.1;LJ.25605.1;LJ.27565.1;LJ.34391.1;LJ.37174.9	K03264+K07936+K14550+K14539+K14574+K14546+K03264+K11130+K03264+K14571+K12619
Genetic Information Processing	Transcription	Basal transcription factors	0.835412	0.999685	ko03022	LJ.786.1;LJ.3177.1;evm.model.Cha02g004050;LJ.9401.2;LJ.26633.3	K03137+K03125+K03125+K14649+K03130
Metabolism	Carbohydrate metabolism	Glyoxylate and dicarboxylate metabolism	0.837886	0.999685	ko00630	LJ.3579.4;LJ.11289.1;LJ.13080.1;evm.model.Cha10g002060;evm.model.Cha10g002070;LJ.20744.1;LJ.20937.1;LJ.21519.2;LJ.26181.1;evm.model.ChaUn10114.4	K00026+K01681+K01602+K00284+K00284+K01681+K01681+K02437+K11517+K01455
Metabolism	Energy metabolism	Carbon fixation in photosynthetic organisms	0.844431	0.999685	ko00710	evm.model.Cha01g004940;LJ.3579.4;LJ.5345.3;evm.model.Cha05g016680;LJ.12166.1;LJ.13080.1;evm.model.Cha08g009150;LJ.16762.3;LJ.26323.2;LJ.30565.1;LJ.33340.1;LJ.33368.1	K01100+K00026+K00028+K00134+K00134+K01602+K01803+K01595+K00814+K00927+K00028+K00927
Metabolism	Amino acid metabolism	Phenylalanine metabolism	0.846336	0.999685	ko00360	evm.model.Cha06g001010;evm.model.ChaUn10971.1;evm.model.ChaUn13015.1	K01426+K01426+K00074
Metabolism	Amino acid metabolism	Glycine, serine and threonine metabolism	0.847657	0.999685	ko00260	LJ.3148.1;LJ.3445.1;LJ.9821.1;LJ.21519.2;LJ.28596.1;LJ.29602.1;evm.model.ChaUn11658.1	K01733+K15634+K15633+K02437+K01620+K00058+K01696
Metabolism	Energy metabolism	Oxidative phosphorylation	0.851675	0.999685	ko00190	LJ.1886.1;LJ.9323.1;evm.model.Cha05g005530;evm.model.Cha07g014200;LJ.16198.1;LJ.17500.1;LJ.20834.1;LJ.24960.1;LJ.28139.1;evm.model.Cha15g006500;LJ.29263.1;LJ.31639.1;LJ.35130.1;LJ.36443.1;LJ.37318.1	K03940+K02108+K01535+K02115+K02151+K02115+K03940+K02151+K01535+K02148+K02145+K02267+K02145+K03879+K02148
Genetic Information Processing	Replication and repair	Non-homologous end-joining	0.857479	0.999685	ko03450	LJ.33900.1	K10886
Metabolism	Global and overview maps	Carbon metabolism	0.860118	0.999685	ko01200	evm.model.Cha01g004940;LJ.3347.1;LJ.3445.1;LJ.3579.4;LJ.5345.3;LJ.6830.1;LJ.9821.1;LJ.11289.1;evm.model.Cha05g016680;LJ.12166.1;LJ.13080.1;LJ.13626.1;LJ.16484.2;evm.model.Cha08g009150;LJ.16762.3;evm.model.Cha08g012870;LJ.17238.1;evm.model.Cha08g017520;evm.model.Cha10g006950;LJ.20744.1;LJ.20937.1;LJ.21519.2;LJ.22692.4;LJ.26181.1;LJ.26323.2;evm.model.ChaUn10114.4;LJ.29602.1;evm.model.ChaUn11424.1;L…	K01100+K00873+K15634+K00026+K00028+K01810+K15633+K01681+K00134+K00134+K01602+K01689+K00873+K01803+K01595+K00036+K01689+K00640+K00030+K01681+K01681+K02437+K00121+K11517+K00814+K01455+K00058+K00873+K00927+K00074+K01738+K00028+K00927+K01689+K01057+K01057+K00033+K00033
Organismal Systems	Environmental adaptation	Circadian rhythm - plant	0.869877	0.999685	ko04712	LJ.14806.1;LJ.26746.1;LJ.37411.1	K10143+K12125+K12124
Metabolism	Amino acid metabolism	Phenylalanine, tyrosine and tryptophan biosynthesis	0.871755	0.999685	ko00400	evm.model.Cha02g008860;LJ.13008.1;LJ.13008.2;LJ.23675.1;evm.model.ChaUn11658.1	K13832+K15227+K15227+K01626+K01696
Genetic Information Processing	Translation	Ribosome	0.871781	0.999685	ko03010	LJ.375.1;evm.model.Cha01g004780;LJ.1878.2;evm.model.Cha01g018730;evm.model.Cha02g005580;LJ.4318.1;evm.model.Cha04g022100;LJ.10673.1;LJ.16106.1;LJ.17034.1;evm.model.Cha08g017580;LJ.23948.1;evm.model.Cha13g005770;LJ.25722.1;evm.model.Cha13g008730;LJ.26217.1;LJ.28221.3;LJ.29417.1;LJ.30208.1;evm.model.ChaUn11799.4;LJ.31595.1;LJ.31731.1;LJ.35400.5;LJ.35539.1;evm.model.ChaUn5401.2;LJ.36794.1	K02957+K02925+K02935+K02898+K02974+K02930+K02987+K02941+K02877+K02973+K02946+K02941+K02865+K02925+K02971+K02989+K02966+K02921+K02906+K02863+K02863+K02900+K02966+K02973+K02889+K02949
Metabolism	Metabolism of cofactors and vitamins	Porphyrin and chlorophyll metabolism	0.873475	0.999685	ko00860	LJ.14657.1;LJ.17704.2;LJ.25913.1	K13606+K01749+K00231
Metabolism	Lipid metabolism	Fatty acid elongation	0.879287	0.999685	ko00062	evm.model.ChaUn7693.4	K10251
Genetic Information Processing	Translation	mRNA surveillance pathway	0.890064	0.999685	ko03015	LJ.2057.1;LJ.3221.1;LJ.3258.1;LJ.6494.5;LJ.16305.1;LJ.17427.1;LJ.19601.1;LJ.21232.1;LJ.21847.1;LJ.24321.1;LJ.25968.1;LJ.30345.1;LJ.34021.1;LJ.38184.2;evm.model.ChaUn19577.1	K14376+K13126+K14411+K12881+K13025+K00565+K11583+K03456+K03456+K13126+K14411+K12876+K14376+K14408+K11584
Metabolism	Carbohydrate metabolism	Inositol phosphate metabolism	0.900247	0.999685	ko00562	LJ.549.1;evm.model.Cha01g008230;LJ.3229.1;LJ.3632.1;evm.model.Cha08g009150;LJ.30180.4;evm.model.ChaUn14875.2;LJ.35075.1	K00889+K01858+K01114+K00889+K01803+K05857+K00469+K03103
Metabolism	Amino acid metabolism	Histidine metabolism	0.901922	0.999685	ko00340	evm.model.ChaUn24806.1	K00765
Genetic Information Processing	Replication and repair	Mismatch repair	0.904877	0.999685	ko03430	LJ.2562.1;LJ.15393.1;LJ.32045.4	K08735+K07466+K08734
Metabolism	Carbohydrate metabolism	Citrate cycle (TCA cycle)	0.910963	0.999685	ko00020	LJ.3579.4;LJ.11289.1;evm.model.Cha10g006950;LJ.20744.1;LJ.20937.1;evm.model.ChaUn13580.1	K00026+K01681+K00030+K01681+K01681+K01648
Genetic Information Processing	Folding, sorting and degradation	RNA degradation	0.929341	0.999685	ko03018	LJ.127.3;LJ.3221.1;evm.model.Cha06g001910;LJ.13626.1;LJ.17238.1;LJ.24321.1;LJ.25093.1;LJ.26511.1;LJ.28234.1;LJ.33510.2;LJ.34374.1;LJ.34748.1;LJ.37174.9	K07573+K13126+K12581+K01689+K01689+K13126+K10643+K14442+K12623+K01689+K14442+K14442+K12619
Metabolism	Amino acid metabolism	Cysteine and methionine metabolism	0.931037	0.999685	ko00270	LJ.2034.1;evm.model.Cha02g002340;LJ.3579.4;evm.model.Cha02g012030;evm.model.Cha03g017880;evm.model.Cha08g017520;evm.model.Cha12g001220;LJ.29499.1;LJ.29602.1;evm.model.ChaUn19321.1;evm.model.ChaUn19369.1	K00558+K01919+K00026+K00549+K00826+K00640+K20772+K00558+K00058+K00899+K01738
Metabolism	Metabolism of other amino acids	Selenocompound metabolism	0.932521	0.999685	ko00450	evm.model.Cha02g012030	K00549
Environmental Information Processing	Signal transduction	Phosphatidylinositol signaling system	0.94295	0.999685	ko04070	LJ.549.1;LJ.3632.1;evm.model.Cha12g005970;LJ.30180.4;LJ.33534.1;LJ.36403.1	K00889+K00889+K00901+K05857+K00981+K00981
Metabolism	Nucleotide metabolism	Purine metabolism	0.956668	0.999685	ko00230	LJ.3347.1;evm.model.Cha03g008480;LJ.16484.2;LJ.20787.1;evm.model.Cha10g013820;evm.model.Cha10g014380;LJ.23846.1;LJ.24697.1;evm.model.ChaUn11424.1;LJ.37308.1	K00873+K10808+K00873+K01490+K01488+K01427+K01756+K01835+K00873+K11808
Metabolism	Metabolism of other amino acids	beta-Alanine metabolism	0.968406	0.999685	ko00410	LJ.20666.1;evm.model.Cha11g009670	K13366+K01918
Genetic Information Processing	Transcription	Spliceosome	0.969541	0.999685	ko03040	LJ.2228.2;evm.model.Cha02g016060;LJ.4801.1;LJ.6494.5;LJ.9619.1;LJ.11223.1;LJ.15956.2;LJ.16305.1;LJ.18629.1;evm.model.Cha11g006060;LJ.24905.1;LJ.24906.1;LJ.25055.1;LJ.25456.1;evm.model.Cha13g009510;LJ.28234.1;LJ.29351.1;LJ.30345.1;LJ.33892.1;LJ.36620.1	K11093+K12741+K03283+K12881+K12741+K12741+K12893+K13025+K12831+K03283+K12852+K12852+K12891+K12836+K12820+K12623+K12848+K12876+K12733+K12891
Genetic Information Processing	Replication and repair	Base excision repair	0.971566	0.999685	ko03410	LJ.5364.1;LJ.38206.1	K01246+K02325
Genetic Information Processing	Translation	RNA transport	0.972009	0.999685	ko03013	LJ.884.1;LJ.2663.2;LJ.3221.1;LJ.4514.1;LJ.4712.1;evm.model.Cha03g000020;LJ.5559.4;LJ.6494.5;LJ.9396.1;LJ.15227.1;LJ.16305.1;LJ.17569.1;LJ.18564.2;LJ.18564.4;LJ.24321.1;LJ.24507.1;LJ.27918.22;LJ.28750.1;LJ.30345.1;LJ.37270.1	K14312+K14314+K13126+K14301+K14299+K07936+K14004+K12881+K09291+K14309+K13025+K03247+K03243+K03243+K13126+K14312+K18213+K05749+K12876+K03262
Metabolism	Carbohydrate metabolism	Propanoate metabolism	0.984465	0.999685	ko00640	LJ.16393.9;evm.model.Cha10g009550	K11262+K00166
Genetic Information Processing	Translation	Aminoacyl-tRNA biosynthesis	0.985647	0.999685	ko00970	LJ.23937.1;LJ.29641.1;LJ.31210.1;LJ.34415.1;LJ.35559.1;LJ.37282.1	K02435+K01887+K01866+K22503+K01866+K01889
Metabolism	Nucleotide metabolism	Pyrimidine metabolism	0.986054	0.999685	ko00240	evm.model.Cha03g008480;LJ.12729.1;LJ.32472.5;evm.model.ChaUn17257.3	K10808+K01937+K01240+K01240
Metabolism	Global and overview maps	Fatty acid metabolism	0.98647	0.999685	ko01212	LJ.16393.9;LJ.16871.1;evm.model.Cha11g014260;evm.model.ChaUn7693.4	K11262+K00249+K10256+K10251
Genetic Information Processing	Replication and repair	DNA replication	0.987023	0.999685	ko03030	LJ.15393.1;LJ.38206.1	K07466+K02325
Metabolism	Amino acid metabolism	Alanine, aspartate and glutamate metabolism	0.987771	0.999685	ko00250	LJ.23846.1;LJ.26323.2;LJ.31707.3	K01756+K00814+K01940
Metabolism	Metabolism of other amino acids	Cyanoamino acid metabolism	0.987927	0.999685	ko00460	LJ.16108.3;evm.model.ChaUn10114.4	K05350+K01455
Metabolism	Carbohydrate metabolism	Pyruvate metabolism	0.988011	0.999685	ko00620	LJ.3347.1;LJ.3579.4;LJ.5345.3;LJ.16393.9;LJ.16484.2;LJ.16762.3;LJ.19023.1;evm.model.ChaUn11424.1;LJ.33340.1	K00873+K00026+K00028+K11262+K00873+K01595+K01649+K00873+K00028
Genetic Information Processing	Folding, sorting and degradation	Protein export	0.992743	0.999685	ko03060	LJ.3717.1;LJ.29614.1	K03116+K03070
Metabolism	Glycan biosynthesis and metabolism	Glycosylphosphatidylinositol(GPI)-anchor biosynthesis	0.993444	0.999685	ko00563	evm.model.ChaUn21130.1	K05289
Metabolism	Glycan biosynthesis and metabolism	N-Glycan biosynthesis	0.993914	0.999685	ko00510	LJ.893.2;LJ.14359.3;LJ.25087.2	K12667+K07441+K05546
Metabolism	Glycan biosynthesis and metabolism	Various types of N-glycan biosynthesis	0.99459	0.999685	ko00513	LJ.893.2;LJ.14359.3	K12667+K07441
Metabolism	Lipid metabolism	Fatty acid biosynthesis	0.998956	0.999685	ko00061	LJ.16393.9	K11262
Cellular Processes	Transport and catabolism	Peroxisome	0.999685	0.999685	ko04146	evm.model.Cha02g003440;evm.model.Cha10g002350;LJ.26181.1;LJ.32801.1	K04564+K01640+K11517+K01640
