# Supplementary material for: Genome-wide analysis of long non-coding RNAs (lncRNAs) in tea plants (Camellia sinensis) lateral roots in response to nitrogen application
Source: Front Plant Sci. 2023 Feb 24;14:1080427. doi: 10.3389/fpls.2023.1080427 (PMC9998519; doi:10.3389/fpls.2023.1080427)
Supplement: Supplementary file 10 [file Table_10.xls]

## Sheet: Sheet1
KEGG_A_class	KEGG_B_class	Pathway	Pvalue	Qvalue	Pathway ID	Genes	K_IDs
Metabolism	Global and overview maps	Biosynthesis of secondary metabolites	0.000430947	0.048697	ko01110	LJ.630.1;evm.model.Cha01g007880;evm.model.Cha01g008230;LJ.1296.1;evm.model.Cha01g020840;evm.model.Cha01g021180;LJ.2295.1;evm.model.Cha01g021530;LJ.2825.1;LJ.3176.1;LJ.3216.1;evm.model.Cha02g004820;LJ.3285.1;evm.model.Cha02g005020;LJ.3579.4;LJ.3749.3;LJ.4075.1;LJ.4404.1;evm.model.Cha02g014640;LJ.4597.1;evm.model.Cha03g002010;evm.model.Cha03g009120;LJ.6110.1;evm.model.Cha03g012220;LJ.6457.5;evm.mod…	K22321+K15397+K01858+K19269+K18693+K15397+K13679+K10525+K13679+K01736+K15095+K00053+K00053+K03781+K00026+K00514+K13523+K09590+K17744+K23452+K01662+K00793+K00128+K14066+K23452+K00021+K00430+K08081+K00276+K00036+K00021+K00927+K01177+K00099+K00134+K15095+K15095+K00847+K13679+K01115+K15227+K01602+K13496+K22321+K00975+K05350+K00873+K20884+K00249+K01689+K03809+K01696+K12638+K01723+K00430+K00430+K18857+…
Metabolism	Metabolism of other amino acids	Glutathione metabolism	0.00130134	0.0735258	ko00480	LJ.2319.1;LJ.10390.1;evm.model.Cha05g011700;LJ.11347.1;evm.model.Cha05g013540;evm.model.Cha06g000340;evm.model.Cha08g006560;evm.model.Cha08g013600;evm.model.Cha08g013620;evm.model.Cha08g013690;evm.model.Cha09g013860;LJ.20747.2;evm.model.Cha11g001680;evm.model.Cha11g009150;LJ.27173.1;LJ.27246.1;evm.model.ChaUn11935.1;evm.model.ChaUn16014.1;evm.model.ChaUn23796.3;LJ.35979.1;evm.model.ChaUn6069.1;ev…	K00799+K00036+K00799+K00799+K00799+K00799+K21888+K00799+K00799+K00799+K00799+K00799+K00799+K00799+K00799+K01919+K00799+K00799+K00799+K00033+K00033+K01256
Organismal Systems	Environmental adaptation	Plant-pathogen interaction	0.00288352	0.108613	ko04626	evm.model.Cha01g007880;LJ.960.5;LJ.1140.1;LJ.2139.1;evm.model.Cha01g021180;LJ.3837.1;LJ.4147.14;evm.model.Cha02g012190;LJ.4495.1;evm.model.Cha03g018110;evm.model.Cha05g006300;evm.model.Cha05g013800;evm.model.Cha06g002260;LJ.13048.1;LJ.13900.1;evm.model.Cha07g003410;evm.model.Cha07g008580;evm.model.Cha07g008590;evm.model.Cha07g014160;LJ.19008.4;LJ.22225.2;evm.model.Cha12g007000;LJ.26534.1;LJ.26846…	K15397+K04079+K20600+K02358+K15397+K13457+K13459+K13459+K13448+K13448+K13457+K13457+K13448+K13412+K09487+K13420+K13459+K13459+K13412+K13457+K20536+K13457+K15397+K13457+K13459+K13457+K13459+K02183+K13449+K13448+K13457+K13412+K13448+K09487+K13459+K13412
Metabolism	Metabolism of terpenoids and polyketides	Brassinosteroid biosynthesis	0.011525	0.24361	ko00905	LJ.4404.1;LJ.18061.1;LJ.24362.2;evm.model.Cha12g009950;evm.model.ChaUn9458.4	K09590+K12638+K15639+K15639+K15639
Metabolism	Metabolism of terpenoids and polyketides	Zeatin biosynthesis	0.0119908	0.24361	ko00908	LJ.4597.1;LJ.6457.5;evm.model.Cha06g013620;evm.model.Cha10g007470;LJ.22783.1;evm.model.Cha14g009140;evm.model.ChaUn11454.1;evm.model.ChaUn16248.1;evm.model.ChaUn16290.1;LJ.32342.1;evm.model.ChaUn613.12	K23452+K23452+K13496+K13496+K00279+K23452+K13496+K23452+K13496+K00279+K00279
Metabolism	Energy metabolism	Photosynthesis - antenna proteins	0.0129351	0.24361	ko00196	LJ.296.1;evm.model.Cha03g010840;evm.model.Cha07g009160;evm.model.ChaUn9316.1	K08907+K08910+K08912+K08917
Metabolism	Biosynthesis of other secondary metabolites	Glucosinolate biosynthesis	0.0160582	0.259225	ko00966	LJ.630.1;evm.model.Cha07g002980;LJ.27065.1;LJ.28168.1	K22321+K22321+K11819+K11821
Metabolism	Biosynthesis of other secondary metabolites	Phenylpropanoid biosynthesis	0.019104	0.269844	ko00940	LJ.9453.1;LJ.16108.3;LJ.18506.2;LJ.18506.7;LJ.21529.1;LJ.22981.7;LJ.22982.1;LJ.23132.1;evm.model.Cha11g014430;evm.model.Cha12g006900;evm.model.Cha13g003870;evm.model.Cha13g009680;evm.model.Cha14g011450;evm.model.ChaUn11659.1;evm.model.ChaUn11723.3;LJ.30399.1;evm.model.ChaUn13648.3;LJ.35442.1;LJ.36181.2;LJ.36958.3;LJ.38082.1	K00430+K05350+K00430+K00430+K01904+K01188+K01188+K05349+K00430+K01904+K05349+K00430+K12355+K13066+K00588+K00430+K00430+K01188+K00430+K00430+K09754
Metabolism	Carbohydrate metabolism	Amino sugar and nucleotide sugar metabolism	0.0265721	0.333627	ko00520	evm.model.Cha01g016060;LJ.3531.1;LJ.3532.1;LJ.3548.1;LJ.3549.5;evm.model.Cha03g003770;LJ.10189.1;evm.model.Cha06g007360;LJ.15663.1;LJ.17537.1;LJ.18417.1;evm.model.Cha09g010150;evm.model.Cha09g010170;LJ.24697.1;LJ.25092.2;LJ.29541.1;LJ.30584.1;LJ.30633.1;LJ.32805.1;evm.model.ChaUn8116.3;LJ.37635.1	K20547+K00820+K00820+K00820+K00820+K01183+K08678+K00847+K00975+K13648+K00326+K01183+K01183+K01835+K13648+K01209+K13648+K00975+K01784+K00326+K01711
Metabolism	Global and overview maps	Metabolic pathways	0.0323256	0.33725	ko01100	LJ.296.1;evm.model.Cha01g007880;evm.model.Cha01g008230;LJ.888.1;evm.model.Cha01g008270;LJ.1296.1;evm.model.Cha01g016060;evm.model.Cha01g021180;LJ.2295.1;evm.model.Cha01g021530;LJ.2319.1;LJ.2825.1;LJ.3069.1;LJ.3153.1;LJ.3176.1;LJ.3201.6;evm.model.Cha02g004820;LJ.3285.1;evm.model.Cha02g005020;LJ.3531.1;LJ.3532.1;LJ.3548.1;LJ.3549.5;LJ.3579.4;LJ.3749.3;LJ.4075.1;LJ.4404.1;evm.model.Cha02g014640;evm.…	K08907+K15397+K01858+K00008+K00008+K19269+K20547+K15397+K13679+K10525+K00799+K13679+K01051+K05546+K01736+K00028+K00053+K00053+K03781+K00820+K00820+K00820+K00820+K00026+K00514+K13523+K09590+K17744+K00366+K00876+K22588+K01662+K01183+K11430+K13366+K00876+K00793+K06617+K00128+K08910+K14066+K00021+K02108+K00430+K08081+K00276+K08678+K00036+K00021+K00927+K04718+K01177+K00099+K00767+K00799+K00799+K00799+…
Metabolism	Amino acid metabolism	Valine, leucine and isoleucine biosynthesis	0.0328297	0.33725	ko00290	evm.model.Cha02g004820;LJ.3285.1;evm.model.Cha10g007660;LJ.27087.1;LJ.34814.1	K00053+K00053+K01754+K01704+K01649
Metabolism	Metabolism of terpenoids and polyketides	Carotenoid biosynthesis	0.0373089	0.345574	ko00906	LJ.3749.3;evm.model.Cha10g009000;LJ.20891.2;evm.model.Cha11g014550;LJ.25682.1;evm.model.Cha14g000670	K00514+K09841+K09841+K02291+K17911+K17913
Metabolism	Carbohydrate metabolism	Starch and sucrose metabolism	0.0397563	0.345574	ko00500	LJ.2295.1;LJ.2825.1;evm.model.Cha05g009310;evm.model.Cha06g007360;evm.model.Cha06g009020;LJ.15663.1;LJ.16108.3;evm.model.Cha09g012290;LJ.22981.7;LJ.22982.1;LJ.23132.1;LJ.24697.1;LJ.25087.6;evm.model.Cha13g002350;evm.model.Cha13g003870;LJ.30633.1;evm.model.ChaUn3495.2;LJ.35442.1;LJ.35707.1;LJ.37517.1;evm.model.ChaUn10060.2	K13679+K13679+K01177+K00847+K13679+K00975+K05350+K00696+K01188+K01188+K05349+K01835+K01187+K01187+K05349+K00975+K00695+K01188+K01177+K00688+K00688
Metabolism	Metabolism of terpenoids and polyketides	Monoterpenoid biosynthesis	0.04409	0.355869	ko00902	LJ.3216.1;evm.model.Cha06g004430;evm.model.Cha06g006790;LJ.32112.1;LJ.36513.1	K15095+K15095+K15095+K15095+K15095
Metabolism	Amino acid metabolism	Tryptophan metabolism	0.0702704	0.500416	ko00380	evm.model.Cha02g005020;LJ.4882.1;LJ.6110.1;LJ.11126.1;evm.model.Cha06g000330;evm.model.Cha06g000440;LJ.16805.4;LJ.27065.1;LJ.28168.1	K03781+K22588+K00128+K23947+K22588+K22588+K22588+K11819+K11821
Metabolism	Amino acid metabolism	Alanine, aspartate and glutamate metabolism	0.0708553	0.500416	ko00250	LJ.3531.1;LJ.3532.1;LJ.3548.1;LJ.3549.5;evm.model.Cha06g002700;LJ.15870.1;LJ.20965.1;LJ.22472.2;LJ.22960.1;LJ.23846.1	K00820+K00820+K00820+K00820+K01939+K00261+K13566+K00827+K00830+K01756
Environmental Information Processing	Membrane transport	ABC transporters	0.0865325	0.575187	ko02010	evm.model.Cha01g010480;evm.model.Cha12g010660;LJ.27111.7;LJ.29636.1;LJ.34161.1	K05658+K05658+K05643+K05658+K05658
Metabolism	Biosynthesis of other secondary metabolites	Biosynthesis of various secondary metabolites - part 2	0.0990026	0.621516	ko00998	evm.model.Cha12g005030;LJ.31841.1	K21568+K21568
Metabolism	Biosynthesis of other secondary metabolites	Anthocyanin biosynthesis	0.108551	0.638588	ko00942	evm.model.Cha05g005760;LJ.30298.1	K12338+K17193
Metabolism	Metabolism of cofactors and vitamins	Riboflavin metabolism	0.113024	0.638588	ko00740	evm.model.Cha03g009120;evm.model.Cha08g009660;LJ.23963.1;evm.model.Cha12g006180	K00793+K20884+K14379+K14379
Genetic Information Processing	Translation	Ribosome	0.126347	0.659762	ko03010	LJ.375.1;LJ.619.1;LJ.1878.2;evm.model.Cha01g018730;evm.model.Cha01g018750;evm.model.Cha02g002130;LJ.10038.1;LJ.11681.1;evm.model.Cha07g012130;LJ.16106.1;LJ.17034.1;evm.model.Cha08g017340;LJ.18746.1;LJ.18891.3;LJ.18891.5;evm.model.Cha09g015350;LJ.20490.1;LJ.20827.1;LJ.21760.1;LJ.23605.1;LJ.24718.2;LJ.25982.2;LJ.28221.3;evm.model.ChaUn11765.2;LJ.30656.1;LJ.31330.1;LJ.35539.1;evm.model.ChaUn5401.2;e…	K02957+K02898+K02935+K02898+K02898+K02889+K02977+K02901+K02864+K02877+K02973+K02995+K02906+K02932+K02932+K02881+K02947+K02955+K02958+K02980+K02929+K02981+K02966+K02935+K02937+K02989+K02973+K02889+K02938
Metabolism	Lipid metabolism	alpha-Linolenic acid metabolism	0.128449	0.659762	ko00592	evm.model.Cha01g021530;evm.model.Cha09g002860;evm.model.Cha09g007040;evm.model.Cha09g007080;evm.model.Cha11g002810;LJ.29856.1;LJ.32110.1	K10525+K01723+K18857+K18857+K10526+K22389+K18857
Metabolism	Glycan biosynthesis and metabolism	Glycosphingolipid biosynthesis - lacto and neolacto series	0.165938	0.756357	ko00601	LJ.15256.2	K01988
Metabolism	Biosynthesis of other secondary metabolites	Indole alkaloid biosynthesis	0.165938	0.756357	ko00901	evm.model.Cha15g001990	K01757
Metabolism	Amino acid metabolism	Glycine, serine and threonine metabolism	0.167898	0.756357	ko00260	evm.model.Cha05g002270;LJ.17469.10;evm.model.Cha10g007660;LJ.22472.2;LJ.22960.1;LJ.28596.1;evm.model.Cha15g011820;LJ.29602.1;LJ.35064.1;LJ.35511.1	K00276+K01696+K01754+K00827+K00830+K01620+K00058+K00058+K00872+K00872
Metabolism	Carbohydrate metabolism	Ascorbate and aldarate metabolism	0.174029	0.756357	ko00053	evm.model.Cha02g014640;LJ.6110.1;evm.model.Cha07g013600;evm.model.Cha08g006560;LJ.21444.1;LJ.23376.2	K17744+K00128+K00103+K21888+K00469+K08232
Metabolism	Lipid metabolism	Fatty acid elongation	0.193856	0.793997	ko00062	evm.model.Cha01g007880;evm.model.Cha01g021180;LJ.26534.1	K15397+K15397+K15397
Metabolism	Metabolism of terpenoids and polyketides	Terpenoid backbone biosynthesis	0.196743	0.793997	ko00900	evm.model.Cha03g002010;evm.model.Cha03g012220;evm.model.Cha03g014420;LJ.10643.1;LJ.11011.1;LJ.25362.1;LJ.33006.2	K01662+K14066+K00021+K00021+K00099+K03526+K13789
Metabolism	Biosynthesis of other secondary metabolites	Betalain biosynthesis	0.214901	0.827644	ko00965	evm.model.Cha11g012490	K15777
Metabolism	Biosynthesis of other secondary metabolites	Flavonoid biosynthesis	0.219729	0.827644	ko00941	evm.model.ChaUn11723.3;LJ.32309.1;evm.model.ChaUn21617.1;LJ.37379.1;LJ.38082.1	K00588+K13082+K13082+K13082+K09754
Metabolism	Metabolism of terpenoids and polyketides	Diterpenoid biosynthesis	0.257799	0.932659	ko00904	evm.model.ChaUn13888.1;evm.model.ChaUn1649.3	K04125+K04125
Metabolism	Lipid metabolism	Steroid biosynthesis	0.264116	0.932659	ko00100	LJ.24440.1;LJ.24441.1;LJ.24526.1;LJ.29455.1;LJ.32494.1	K01853+K01853+K01853+K23558+K01853
Metabolism	Global and overview maps	2-Oxocarboxylic acid metabolism	0.289401	0.99098	ko01210	evm.model.Cha02g004820;LJ.3285.1;LJ.20937.1;LJ.22781.1;LJ.27065.1;LJ.27087.1;LJ.28168.1;LJ.34814.1	K00053+K00053+K01681+K01438+K11819+K01704+K11821+K01649
Metabolism	Energy metabolism	Nitrogen metabolism	0.30446	0.995398	ko00910	evm.model.Cha02g016130;LJ.15870.1;evm.model.Cha09g012350;evm.model.Cha11g004520;evm.model.ChaUn9581.1	K00366+K00261+K01673+K02575+K02575
Metabolism	Metabolism of other amino acids	Cyanoamino acid metabolism	0.315725	0.995398	ko00460	LJ.16108.3;LJ.22981.7;LJ.22982.1;LJ.23132.1;evm.model.Cha13g003870;LJ.35442.1	K05350+K01188+K01188+K05349+K05349+K01188
Metabolism	Glycan biosynthesis and metabolism	Glycosphingolipid biosynthesis - globo and isoglobo series	0.335353	0.995398	ko00603	LJ.15256.2;LJ.20428.1	K01988+K07407
Metabolism	Metabolism of cofactors and vitamins	Vitamin B6 metabolism	0.335353	0.995398	ko00750	evm.model.Cha15g010160;evm.model.ChaUn28288.2	K13248+K13248
Metabolism	Carbohydrate metabolism	Glycolysis / Gluconeogenesis	0.339822	0.995398	ko00010	LJ.6110.1;LJ.10717.1;LJ.12166.1;LJ.16600.2;LJ.17238.1;evm.model.Cha09g007040;evm.model.Cha09g007080;evm.model.Cha10g010590;LJ.24697.1;LJ.26630.1;evm.model.ChaUn15008.2;LJ.32076.1;LJ.32110.1;LJ.33494.1;LJ.33510.2;LJ.35075.1;LJ.36657.1	K00128+K00927+K00134+K00873+K01689+K18857+K18857+K00131+K01835+K00162+K01689+K00927+K18857+K00927+K01689+K03103+K01568
Metabolism	Biosynthesis of other secondary metabolites	Stilbenoid, diarylheptanoid and gingerol biosynthesis	0.34628	0.995398	ko00945	evm.model.ChaUn11723.3;LJ.38082.1	K00588+K09754
Metabolism	Biosynthesis of other secondary metabolites	Caffeine metabolism	0.364757	0.995398	ko00232	LJ.29686.1	K00106
Metabolism	Lipid metabolism	Ether lipid metabolism	0.375276	0.995398	ko00565	LJ.12957.1;evm.model.Cha15g008470;LJ.31882.1;LJ.33855.1;LJ.35420.1	K01115+K01115+K13510+K13510+K01114
Metabolism	Lipid metabolism	Glycerolipid metabolism	0.382984	0.995398	ko00561	evm.model.Cha01g020840;LJ.4075.1;LJ.6110.1;evm.model.Cha10g004960;LJ.20428.1;LJ.27741.1;evm.model.Cha14g013940;LJ.35731.1	K18693+K13523+K00128+K06119+K07407+K00901+K03715+K13523
Metabolism	Metabolism of terpenoids and polyketides	Limonene and pinene degradation	0.383694	0.995398	ko00903	LJ.6110.1	K00128
Genetic Information Processing	Folding, sorting and degradation	Protein processing in endoplasmic reticulum	0.409115	0.995398	ko04141	LJ.960.5;LJ.2140.1;evm.model.Cha01g024740;LJ.3153.1;LJ.3172.1;LJ.4801.1;evm.model.Cha03g007680;LJ.9483.1;LJ.13766.1;LJ.13900.1;evm.model.Cha08g016300;evm.model.Cha09g007920;LJ.19616.1;LJ.19616.4;evm.model.Cha11g006970;LJ.24337.1;LJ.25087.2;evm.model.Cha14g009380;LJ.29986.3;LJ.31128.1;LJ.34148.1;LJ.34777.1;evm.model.ChaUn5829.5;evm.model.ChaUn6776.5;LJ.36401.1;evm.model.ChaUn25441.1	K04079+K01456+K13993+K05546+K09481+K03283+K03283+K03347+K07953+K09487+K07953+K09580+K03347+K03347+K13993+K07953+K05546+K09490+K11718+K04523+K10636+K10839+K13993+K04523+K09487+K13993
Metabolism	Carbohydrate metabolism	Galactose metabolism	0.432556	0.995398	ko00052	evm.model.Cha03g009510;LJ.20428.1;LJ.24697.1;LJ.25087.6;evm.model.Cha13g002350;LJ.32805.1	K06617+K07407+K01835+K01187+K01187+K01784
Metabolism	Amino acid metabolism	Arginine and proline metabolism	0.437848	0.995398	ko00330	LJ.5676.1;LJ.6110.1;LJ.11878.1;evm.model.Cha11g001590;LJ.29215.2;LJ.35399.1	K13366+K00128+K01583+K01583+K12251+K01259
Metabolism	Amino acid metabolism	Valine, leucine and isoleucine degradation	0.479795	0.995398	ko00280	LJ.6110.1;LJ.16871.1;LJ.22472.2;LJ.31295.1;LJ.33079.1;LJ.37393.1	K00128+K00249+K00827+K01968+K18660+K01968
Cellular Processes	Transport and catabolism	Phagosome	0.479916	0.995398	ko04145	LJ.3172.1;LJ.14687.1;LJ.22211.1;LJ.24960.1;evm.model.Cha15g003360;evm.model.Cha15g006500;LJ.28942.1;LJ.33077.1;LJ.37318.1;LJ.37327.1	K09481+K07374+K02154+K02151+K08517+K02148+K07374+K02153+K02148+K02151
Genetic Information Processing	Folding, sorting and degradation	RNA degradation	0.485768	0.995398	ko03018	LJ.3410.2;evm.model.Cha06g001910;LJ.14917.1;LJ.17238.1;LJ.25093.1;LJ.28234.1;LJ.30414.1;LJ.30874.1;evm.model.ChaUn15008.2;LJ.33067.1;LJ.33510.2;LJ.34748.1;LJ.35040.1;LJ.36621.1	K13126+K12581+K14442+K01689+K10643+K12623+K12602+K14442+K01689+K12589+K01689+K14442+K13126+K13126
Metabolism	Lipid metabolism	Glycerophospholipid metabolism	0.488577	0.995398	ko00564	evm.model.Cha01g020840;LJ.2693.1;LJ.4075.1;LJ.12957.1;evm.model.Cha10g001480;LJ.27741.1;evm.model.Cha15g008470;LJ.29856.1;LJ.31882.1;LJ.33855.1;LJ.35420.1;LJ.35731.1	K18693+K18696+K13523+K01115+K00006+K00901+K01115+K22389+K13510+K13510+K01114+K13523
Metabolism	Carbohydrate metabolism	C5-Branched dibasic acid metabolism	0.501384	0.995398	ko00660	LJ.27087.1	K01704
Metabolism	Energy metabolism	Photosynthesis	0.512004	0.995398	ko00195	evm.model.Cha03g016410;LJ.9323.1;LJ.34483.1	K02716+K02108+K02689
Environmental Information Processing	Signal transduction	MAPK signaling pathway - plant	0.545154	0.995398	ko04016	LJ.1140.1;evm.model.Cha01g016060;evm.model.Cha02g005020;evm.model.Cha02g012260;evm.model.Cha07g003410;evm.model.Cha07g007910;LJ.22225.2;evm.model.Cha11g010430;evm.model.Cha14g003090;LJ.27440.2;LJ.29397.1;evm.model.ChaUn16047.2;evm.model.ChaUn20689.2	K20600+K20547+K03781+K20599+K13420+K14496+K20536+K14516+K20718+K14497+K17686+K02183+K13449
Genetic Information Processing	Folding, sorting and degradation	Protein export	0.569018	0.995398	ko03060	LJ.3172.1;LJ.24835.1;evm.model.Cha14g009380;LJ.29614.1;LJ.34354.1	K09481+K03105+K09490+K03070+K12948
Metabolism	Metabolism of cofactors and vitamins	Pantothenate and CoA biosynthesis	0.569118	0.995398	ko00770	evm.model.Cha02g004820;LJ.3285.1;LJ.22661.1	K00053+K00053+K00606
Metabolism	Metabolism of cofactors and vitamins	Ubiquinone and other terpenoid-quinone biosynthesis	0.574408	0.995398	ko00130	LJ.17417.3;LJ.21529.1;evm.model.Cha12g006900;LJ.27000.1	K03809+K01904+K01904+K23094
Metabolism	Amino acid metabolism	Cysteine and methionine metabolism	0.636192	0.995398	ko00270	LJ.3579.4;evm.model.Cha09g014960;LJ.22472.2;LJ.27246.1;evm.model.Cha15g011820;LJ.29602.1;LJ.30755.1;evm.model.ChaUn18173.1;evm.model.ChaUn18479.1;LJ.33394.1;LJ.33457.1	K00026+K08967+K00827+K01919+K00058+K00058+K17398+K08967+K01251+K01738+K16054
Genetic Information Processing	Folding, sorting and degradation	Proteasome	0.639615	0.995398	ko03050	LJ.2150.1;LJ.3681.1;LJ.9662.1;evm.model.Cha05g007600;LJ.10670.1;LJ.32657.1;LJ.34852.1	K03063+K02727+K03038+K03036+K03035+K03032+K03064
Metabolism	Lipid metabolism	Fatty acid degradation	0.658231	0.995398	ko00071	LJ.6110.1;LJ.16871.1;evm.model.Cha09g007040;evm.model.Cha09g007080;LJ.32110.1	K00128+K00249+K18857+K18857+K18857
Metabolism	Carbohydrate metabolism	Pentose and glucuronate interconversions	0.67636	0.995398	ko00040	LJ.888.1;evm.model.Cha01g008270;LJ.3069.1;evm.model.ChaUn10574.3;evm.model.ChaUn9986.1	K00008+K00008+K01051+K01051+K01051
Metabolism	Metabolism of cofactors and vitamins	Nicotinate and nicotinamide metabolism	0.686468	0.995398	ko00760	evm.model.Cha05g011070;LJ.37520.1	K00767+K11414
Metabolism	Energy metabolism	Carbon fixation in photosynthetic organisms	0.693121	0.995398	ko00710	LJ.3201.6;LJ.3579.4;LJ.10717.1;LJ.12166.1;LJ.13080.1;LJ.16762.1;LJ.19518.1;evm.model.Cha10g012420;LJ.32076.1;LJ.33494.1	K00028+K00026+K00927+K00134+K01602+K01595+K01595+K01595+K00927+K00927
Metabolism	Amino acid metabolism	Tyrosine metabolism	0.696585	0.995398	ko00350	evm.model.Cha05g002270;evm.model.Cha09g007040;evm.model.Cha09g007080;LJ.32110.1	K00276+K18857+K18857+K18857
Genetic Information Processing	Transcription	Spliceosome	0.715549	0.995398	ko03040	evm.model.Cha02g016060;LJ.4754.1;LJ.4801.1;evm.model.Cha03g007680;LJ.12383.2;LJ.12384.1;LJ.18629.1;LJ.19269.8;evm.model.Cha10g000150;LJ.21511.1;LJ.24712.1;LJ.25055.1;LJ.28234.1;LJ.29906.1;LJ.30345.1;LJ.33246.1;LJ.35675.1;LJ.36620.1;LJ.37857.1	K12741+K12823+K03283+K03283+K12854+K10599+K12831+K11092+K09567+K12831+K12863+K12891+K12623+K12831+K12876+K12891+K12823+K12891+K12885
Metabolism	Amino acid metabolism	Arginine biosynthesis	0.733784	0.995398	ko00220	LJ.15870.1;evm.model.Cha10g014380;LJ.22781.1	K00261+K01427+K01438
Metabolism	Energy metabolism	Oxidative phosphorylation	0.734404	0.995398	ko00190	LJ.9323.1;LJ.19692.1;LJ.20834.1;LJ.22211.1;LJ.24960.1;LJ.28139.1;evm.model.Cha15g006500;LJ.31639.1;evm.model.ChaUn1649.1;LJ.33077.1;LJ.37318.1;LJ.37327.1	K02108+K01507+K03940+K02154+K02151+K01535+K02148+K02267+K05579+K02153+K02148+K02151
Metabolism	Metabolism of other amino acids	beta-Alanine metabolism	0.738622	0.995398	ko00410	LJ.5676.1;LJ.6110.1;evm.model.Cha05g002270	K13366+K00128+K00276
Metabolism	Carbohydrate metabolism	Pentose phosphate pathway	0.749842	0.995398	ko00030	LJ.10390.1;evm.model.Cha10g010590;LJ.24697.1;LJ.35979.1;evm.model.ChaUn6069.1	K00036+K00131+K01835+K00033+K00033
Metabolism	Biosynthesis of other secondary metabolites	Tropane, piperidine and pyridine alkaloid biosynthesis	0.753288	0.995398	ko00960	LJ.9585.6;evm.model.Cha05g002270	K08081+K00276
Genetic Information Processing	Transcription	RNA polymerase	0.761775	0.995398	ko03020	LJ.14834.1;LJ.20861.4;LJ.29379.1	K03011+K03021+K03010
Metabolism	Global and overview maps	Biosynthesis of amino acids	0.766477	0.995398	ko01230	LJ.3176.1;evm.model.Cha02g004820;LJ.3285.1;LJ.10717.1;LJ.12166.1;LJ.13008.1;LJ.16600.2;LJ.17238.1;LJ.17469.10;evm.model.Cha10g007660;LJ.20937.1;LJ.22781.1;LJ.27087.1;LJ.28596.1;evm.model.Cha15g011820;LJ.29602.1;evm.model.ChaUn15008.2;LJ.32076.1;LJ.33394.1;LJ.33494.1;LJ.33510.2;LJ.34814.1;LJ.35064.1;LJ.35511.1	K01736+K00053+K00053+K00927+K00134+K15227+K00873+K01689+K01696+K01754+K01681+K01438+K01704+K01620+K00058+K00058+K01689+K00927+K01738+K00927+K01689+K01649+K00872+K00872
Metabolism	Global and overview maps	Carbon metabolism	0.767401	0.995398	ko01200	LJ.1296.1;LJ.3201.6;evm.model.Cha02g005020;LJ.3579.4;LJ.10390.1;LJ.10717.1;LJ.12166.1;LJ.13080.1;LJ.15870.1;LJ.16600.2;LJ.16762.1;LJ.17238.1;LJ.19518.1;evm.model.Cha10g007660;LJ.20937.1;evm.model.Cha10g010590;evm.model.Cha10g012420;LJ.22960.1;LJ.26181.1;LJ.26630.1;evm.model.Cha15g011820;LJ.29602.1;evm.model.ChaUn15008.2;LJ.32076.1;LJ.33394.1;LJ.33494.1;LJ.33510.2;LJ.35979.1;evm.model.ChaUn6069.1	K19269+K00028+K03781+K00026+K00036+K00927+K00134+K01602+K00261+K00873+K01595+K01689+K01595+K01754+K01681+K00131+K01595+K00830+K11517+K00162+K00058+K00058+K01689+K00927+K01738+K00927+K01689+K00033+K00033
Cellular Processes	Transport and catabolism	Endocytosis	0.778954	0.995398	ko04144	evm.model.Cha01g014530;LJ.2449.1;LJ.4801.1;evm.model.Cha03g007680;LJ.12957.1;evm.model.Cha06g018340;LJ.22657.1;LJ.22788.1;LJ.26767.1;evm.model.Cha15g008470;LJ.30598.1;LJ.35686.1;evm.model.ChaUn7131.2	K19476+K07901+K03283+K03283+K01115+K12489+K07904+K12196+K12197+K01115+K07901+K12197+K07904
Metabolism	Lipid metabolism	Sphingolipid metabolism	0.779379	0.995398	ko00600	LJ.10813.1;LJ.20428.1	K04718+K07407
Genetic Information Processing	Translation	Ribosome biogenesis in eukaryotes	0.803021	0.995398	ko03008	evm.model.Cha01g009500;LJ.2317.1;evm.model.Cha03g000020;LJ.10972.1;LJ.24948.1;LJ.28586.1;LJ.32938.1;evm.model.ChaUn8080.1	K07936+K03264+K07936+K14574+K03264+K14564+K14574+K03264
Genetic Information Processing	Translation	Aminoacyl-tRNA biosynthesis	0.804794	0.995398	ko00970	LJ.193.1;LJ.2061.1;LJ.12414.4;LJ.19641.1;LJ.35034.1;LJ.35776.1;LJ.36903.1	K04567+K01866+K01870+K01870+K01866+K01866+K01866
Genetic Information Processing	Folding, sorting and degradation	SNARE interactions in vesicular transport	0.806864	0.995398	ko04130	LJ.10220.1;LJ.20600.2;evm.model.Cha15g003360	K08504+K08506+K08517
Metabolism	Glycan biosynthesis and metabolism	Other glycan degradation	0.811834	0.995398	ko00511	LJ.3273.1;evm.model.Cha11g004380	K15923+K15923
Metabolism	Amino acid metabolism	Histidine metabolism	0.816612	0.995398	ko00340	LJ.6110.1	K00128
Metabolism	Metabolism of cofactors and vitamins	Biotin metabolism	0.816612	0.995398	ko00780	LJ.21678.1	K01012
Metabolism	Energy metabolism	Sulfur metabolism	0.824391	0.995398	ko00920	LJ.26446.1;LJ.33394.1	K00387+K01738
Metabolism	Metabolism of terpenoids and polyketides	Sesquiterpenoid and triterpenoid biosynthesis	0.832569	0.995398	ko00909	LJ.21038.1	K15822
Metabolism	Carbohydrate metabolism	Glyoxylate and dicarboxylate metabolism	0.841772	0.995398	ko00630	LJ.1296.1;evm.model.Cha02g005020;LJ.3579.4;LJ.13080.1;LJ.20937.1;LJ.22960.1;LJ.26181.1	K19269+K03781+K00026+K01602+K01681+K00830+K11517
Metabolism	Carbohydrate metabolism	Inositol phosphate metabolism	0.860203	0.995398	ko00562	evm.model.Cha01g008230;LJ.21444.1;LJ.35075.1;LJ.35420.1;LJ.35892.1;evm.model.ChaUn6421.2	K01858+K00469+K03103+K01114+K01110+K19517
Environmental Information Processing	Signal transduction	Plant hormone signal transduction	0.870937	0.995398	ko04075	evm.model.Cha01g006240;LJ.1138.1;evm.model.Cha02g000150;evm.model.Cha03g008900;LJ.10753.1;LJ.11854.1;LJ.13577.1;LJ.13842.1;evm.model.Cha07g007910;LJ.15762.1;LJ.16213.2;evm.model.Cha11g010430;evm.model.Cha12g003410;LJ.27440.2;evm.model.ChaUn20689.2;evm.model.ChaUn5814.1	K14492+K14503+K14488+K14494+K14505+K14488+K14492+K14431+K14496+K14488+K13463+K14516+K14517+K14497+K13449+K14487
Metabolism	Carbohydrate metabolism	Pyruvate metabolism	0.872476	0.995398	ko00620	LJ.3201.6;LJ.3579.4;LJ.6110.1;LJ.16600.2;LJ.16762.1;LJ.19518.1;evm.model.Cha10g012420;LJ.26630.1;LJ.34814.1	K00028+K00026+K00128+K00873+K01595+K01595+K01595+K00162+K01649
Metabolism	Glycan biosynthesis and metabolism	Glycosylphosphatidylinositol(GPI)-anchor biosynthesis	0.879452	0.995398	ko00563	LJ.29579.1;evm.model.ChaUn21130.1	K03434+K05289
Metabolism	Metabolism of cofactors and vitamins	Porphyrin and chlorophyll metabolism	0.879452	0.995398	ko00860	evm.model.ChaUn33529.1;LJ.35576.2	K01772+K01772
Metabolism	Biosynthesis of other secondary metabolites	Isoquinoline alkaloid biosynthesis	0.880102	0.995398	ko00950	evm.model.Cha05g002270	K00276
Metabolism	Carbohydrate metabolism	Fructose and mannose metabolism	0.896852	0.995398	ko00051	LJ.888.1;evm.model.Cha01g008270;evm.model.Cha06g007360;LJ.37635.1	K00008+K00008+K00847+K01711
Genetic Information Processing	Replication and repair	Base excision repair	0.905273	0.995398	ko03410	LJ.10075.1;LJ.38206.1	K24070+K02325
Genetic Information Processing	Folding, sorting and degradation	Ubiquitin mediated proteolysis	0.912996	0.995398	ko04120	LJ.9483.1;evm.model.Cha05g005150;LJ.10566.1;LJ.12384.1;LJ.14541.1;LJ.14541.2;LJ.19616.1;LJ.19616.4;LJ.31552.1;LJ.32458.1	K03347+K03869+K10592+K10599+K10581+K10581+K03347+K03347+K10144+K10610
Metabolism	Amino acid metabolism	Phenylalanine, tyrosine and tryptophan biosynthesis	0.914859	0.995398	ko00400	LJ.3176.1;LJ.13008.1;LJ.17469.10	K01736+K15227+K01696
Metabolism	Carbohydrate metabolism	Citrate cycle (TCA cycle)	0.916511	0.995398	ko00020	LJ.3579.4;LJ.20937.1;LJ.26630.1;LJ.34161.3	K00026+K01681+K00162+K01648
Metabolism	Metabolism of cofactors and vitamins	Thiamine metabolism	0.92164	0.995398	ko00730	evm.model.Cha03g002010	K01662
Genetic Information Processing	Replication and repair	Nucleotide excision repair	0.923545	0.995398	ko03420	LJ.32458.1;LJ.34777.1;LJ.38206.1	K10610+K10839+K02325
Metabolism	Amino acid metabolism	Lysine degradation	0.9361	0.995398	ko00310	LJ.5527.1;LJ.6110.1	K11430+K00128
Genetic Information Processing	Translation	RNA transport	0.942415	0.995398	ko03013	evm.model.Cha01g009500;LJ.3410.2;evm.model.Cha03g000020;LJ.15803.1;LJ.19828.1;LJ.23972.1;evm.model.Cha12g006930;evm.model.Cha12g010640;LJ.28750.1;LJ.30243.1;LJ.30345.1;evm.model.ChaUn12389.2;LJ.35040.1;LJ.36621.1;LJ.36906.1	K07936+K13126+K07936+K03262+K03259+K03262+K14326+K14297+K05749+K03259+K12876+K14301+K13126+K13126+K03253
Metabolism	Nucleotide metabolism	Purine metabolism	0.947098	0.995398	ko00230	evm.model.Cha06g002700;LJ.16600.2;evm.model.Cha10g014380;LJ.23846.1;LJ.24697.1;LJ.29686.1;LJ.32749.1	K01939+K00873+K01427+K01756+K01835+K00106+K01466
Metabolism	Glycan biosynthesis and metabolism	N-Glycan biosynthesis	0.959796	0.995398	ko00510	LJ.3153.1;LJ.14359.9;LJ.25087.2	K05546+K07441+K05546
Genetic Information Processing	Replication and repair	Homologous recombination	0.960395	0.995398	ko03440	LJ.24328.1;evm.model.ChaUn10613.3	K10870+K04728
Cellular Processes	Transport and catabolism	Autophagy - other eukaryotes	0.962363	0.995398	ko04136	LJ.3370.1;LJ.14924.1	K07203+K19730
Metabolism	Amino acid metabolism	Phenylalanine metabolism	0.968543	0.995398	ko00360	evm.model.Cha05g002270	K00276
Metabolism	Nucleotide metabolism	Pyrimidine metabolism	0.970817	0.995398	ko00240	LJ.4686.2;LJ.5760.1;LJ.12729.1	K00876+K00876+K01937
Cellular Processes	Transport and catabolism	Peroxisome	0.979762	0.995398	ko04146	evm.model.Cha01g006720;evm.model.Cha02g005020;LJ.22960.1;LJ.26181.1;LJ.29686.1	K12261+K03781+K00830+K11517+K00106
Environmental Information Processing	Signal transduction	Phosphatidylinositol signaling system	0.980831	0.995398	ko04070	LJ.27741.1;evm.model.ChaUn16047.2;LJ.35892.1	K00901+K02183+K01110
Genetic Information Processing	Replication and repair	Mismatch repair	0.98126	0.995398	ko03430	LJ.5541.1	K10746
Genetic Information Processing	Replication and repair	DNA replication	0.990421	0.995398	ko03030	LJ.38206.1	K02325
Genetic Information Processing	Translation	mRNA surveillance pathway	0.990803	0.995398	ko03015	LJ.3410.2;evm.model.Cha12g006930;LJ.30345.1;LJ.35040.1;LJ.36621.1;LJ.36633.1;evm.model.ChaUn19577.1	K13126+K14326+K12876+K13126+K13126+K14408+K11584
Metabolism	Global and overview maps	Fatty acid metabolism	0.993161	0.995398	ko01212	LJ.16871.1;LJ.33079.1	K00249+K18660
Metabolism	Lipid metabolism	Fatty acid biosynthesis	0.99336	0.995398	ko00061	LJ.33079.1	K18660
Genetic Information Processing	Transcription	Basal transcription factors	0.9948	0.995398	ko03022	LJ.31242.1	K03130
Metabolism	Glycan biosynthesis and metabolism	Various types of N-glycan biosynthesis	0.995398	0.995398	ko00513	LJ.14359.9	K07441
