# Supplementary material for: Genome-wide analysis of long non-coding RNAs (lncRNAs) in tea plants (Camellia sinensis) lateral roots in response to nitrogen application
Source: Front Plant Sci. 2023 Feb 24;14:1080427. doi: 10.3389/fpls.2023.1080427 (PMC9998519; doi:10.3389/fpls.2023.1080427)
Supplement: Supplementary file 11 [file Table_11.xls]

## Sheet: Sheet1
KEGG_A_class	KEGG_B_class	Pathway	Pvalue	Qvalue	Pathway ID	Genes	K_IDs
Genetic Information Processing	Translation	Ribosome	2.52e-22	2.59e-20	ko03010	LJ.819.1;evm.model.Cha01g010330;LJ.1142.1;LJ.2256.1;LJ.2382.1;evm.model.Cha02g000280;evm.model.Cha02g002130;evm.model.Cha02g002940;LJ.4362.1;LJ.4508.1;evm.model.Cha02g015920;LJ.4885.1;LJ.5684.1;LJ.6746.1;LJ.9640.1;LJ.10038.1;LJ.11681.1;LJ.11926.2;LJ.12449.1;evm.model.Cha06g006990;evm.model.Cha06g009000;LJ.13261.1;evm.model.Cha06g016270;evm.model.Cha06g016470;evm.model.Cha06g017530;evm.model.Cha06…	K02953+K02940+K02873+K02993+K02924+K02927+K02889+K02953+K02991+K02980+K02960+K02923+K02922+K02933+K02917+K02977+K02901+K02951+K02893+K02953+K02927+K02910+K02900+K02977+K02997+K02915+K02868+K02873+K02942+K02947+K02953+K02870+K02942+K02868+K02868+K02901+K02888+K02960+K02971+K02989+K02947+K02893+K02876+K02900+K02865+K02976+K02912+K02929+K02908+K02897+K02980+K02922+K02929+K02980+K02983+K02966+K02998+…
Genetic Information Processing	Translation	Ribosome biogenesis in eukaryotes	0.000308551	0.0159	ko03008	evm.model.Cha01g006850;evm.model.Cha02g007180;evm.model.Cha03g011810;LJ.9354.1;evm.model.Cha05g015200;evm.model.Cha06g004280;LJ.12684.1;LJ.13224.2;LJ.20030.1;evm.model.Cha11g012150;LJ.24055.1;evm.model.Cha13g008830;evm.model.Cha14g007940;evm.model.Cha14g012710;LJ.28130.1;LJ.28131.1;LJ.29453.1;LJ.38192.1;evm.model.ChaUn8080.1	K14550+K14561+K11129+K14556+K14553+K03115+K14566+K03115+K14568+K14549+K07936+K14567+K11883+K07936+K11129+K11129+K14564+K07936+K03264
Genetic Information Processing	Folding, sorting and degradation	Proteasome	0.0135986	0.467	ko03050	LJ.3048.2;LJ.3245.1;LJ.3844.2;LJ.4989.1;evm.model.Cha03g013570;evm.model.Cha03g015130;evm.model.Cha06g007150;LJ.14132.1;LJ.25064.1;evm.model.Cha14g002520;LJ.33061.1;LJ.34852.1	K02732+K03037+K03037+K02730+K02739+K02731+K02732+K02728+K03031+K02738+K02726+K03064
Metabolism	Metabolism of cofactors and vitamins	Lipoic acid metabolism	0.0388357	0.971	ko00785	LJ.16910.1;LJ.25954.1	K03644+K23735
Genetic Information Processing	Folding, sorting and degradation	Protein processing in endoplasmic reticulum	0.0549307	0.971	ko04141	LJ.220.2;LJ.2140.1;LJ.3172.1;LJ.3172.2;LJ.3226.2;evm.model.Cha02g010300;LJ.4816.1;LJ.4983.1;LJ.4983.7;LJ.5690.1;evm.model.Cha05g008060;LJ.11838.2;LJ.11934.1;evm.model.Cha06g002210;LJ.13244.1;LJ.13900.1;LJ.15501.1;LJ.17871.1;LJ.19421.3;LJ.19617.1;LJ.22013.1;LJ.22295.1;evm.model.Cha11g013760;LJ.24511.1;LJ.25402.1;LJ.37608.1	K14003+K01456+K09481+K09481+K14006+K07953+K13249+K03868+K03868+K09580+K10666+K13249+K13993+K07953+K13989+K09487+K13989+K03094+K10085+K03347+K12667+K10575+K09503+K03283+K13525+K12668
Genetic Information Processing	Replication and repair	DNA replication	0.0593492	0.971	ko03030	LJ.5923.1;evm.model.Cha07g004980;LJ.15179.2;LJ.17265.1;LJ.22115.1;LJ.28106.1;LJ.31585.1	K02540+K07466+K07466+K03504+K10747+K03111+K07466
Genetic Information Processing	Replication and repair	Nucleotide excision repair	0.0659691	0.971	ko03420	LJ.4983.1;LJ.4983.7;evm.model.Cha07g004980;LJ.15179.2;LJ.17265.1;LJ.22115.1;LJ.28029.1;LJ.31585.1	K03868+K03868+K07466+K07466+K03504+K10747+K02202+K07466
Genetic Information Processing	Replication and repair	Mismatch repair	0.0772637	0.995	ko03430	evm.model.Cha07g004980;LJ.15179.2;LJ.17265.1;LJ.22115.1;LJ.28106.1;LJ.31585.1	K07466+K07466+K03504+K10747+K03111+K07466
Metabolism	Energy metabolism	Oxidative phosphorylation	0.107835	1	ko00190	evm.model.Cha01g001560;LJ.4306.1;LJ.6331.1;LJ.16348.1;evm.model.Cha08g008160;evm.model.Cha09g004890;evm.model.Cha09g008100;LJ.20022.1;LJ.20829.5;LJ.21063.1;evm.model.Cha11g010950;evm.model.ChaUn4202.6;LJ.36096.1;evm.model.ChaUn9283.4;evm.model.ChaUn9916.3	K03955+K00416+K03966+K02152+K03950+K02113+K02155+K02155+K02144+K03946+K03943+K00411+K03952+K03955+K02155
Genetic Information Processing	Replication and repair	Homologous recombination	0.175004	1	ko03440	evm.model.Cha07g004980;LJ.15179.2;LJ.17265.1;LJ.28106.1;LJ.29479.2;LJ.31585.1	K07466+K07466+K03504+K03111+K15362+K07466
Genetic Information Processing	Replication and repair	Base excision repair	0.176085	1	ko03410	LJ.2902.1;LJ.17265.1;LJ.18677.1;evm.model.Cha10g012960;LJ.22115.1	K03575+K03504+K03660+K03512+K10747
Metabolism	Metabolism of other amino acids	Selenocompound metabolism	0.182071	1	ko00450	LJ.6572.1;LJ.13787.1;LJ.29135.2	K00384+K01739+K01761
Genetic Information Processing	Transcription	RNA polymerase	0.183722	1	ko03020	LJ.329.1;LJ.911.1;LJ.14207.1;LJ.17191.1;LJ.20013.2	K03024+K03014+K03007+K03009+K03013
Genetic Information Processing	Folding, sorting and degradation	Protein export	0.185084	1	ko03060	LJ.3172.1;LJ.3172.2;evm.model.Cha06g010680;LJ.13085.3;LJ.17221.1;LJ.27809.1	K09481+K09481+K12948+K13280+K09647+K13280
Cellular Processes	Transport and catabolism	Phagosome	0.188204	1	ko04145	LJ.3172.1;LJ.3172.2;LJ.4702.1;LJ.16348.1;evm.model.Cha09g008100;LJ.20022.1;LJ.20829.5;LJ.29175.3;evm.model.ChaUn9894.4;evm.model.ChaUn9916.3	K09481+K09481+K07897+K02152+K02155+K02155+K02144+K08517+K07897+K02155
Genetic Information Processing	Translation	RNA transport	0.191862	1	ko03013	evm.model.Cha01g003720;LJ.524.1;LJ.4333.1;LJ.4577.1;LJ.10688.1;LJ.12548.1;LJ.13086.1;LJ.14534.1;LJ.15683.1;evm.model.Cha08g017230;LJ.23972.1;LJ.24055.1;evm.model.Cha13g010580;evm.model.Cha14g012710;evm.model.Cha15g011540;LJ.30243.1;evm.model.ChaUn12389.2;LJ.35688.1;LJ.36906.1;LJ.38192.1	K12881+K03249+K14292+K13126+K03113+K14324+K03254+K03251+K14314+K03236+K03262+K07936+K12876+K07936+K03239+K03259+K14301+K03231+K03253+K07936
Environmental Information Processing	Signal transduction	Phosphatidylinositol signaling system	0.206962	1	ko04070	LJ.4888.1;LJ.5888.1;evm.model.Cha11g013310;LJ.23783.1;LJ.25573.1;evm.model.Cha13g006540;evm.model.Cha13g006530;LJ.35892.1	K01110+K00915+K02183+K00981+K02183+K02183+K02183+K01110
Genetic Information Processing	Translation	mRNA surveillance pathway	0.21136	1	ko03015	evm.model.Cha01g003720;LJ.473.1;LJ.832.1;LJ.4577.1;LJ.6159.1;LJ.12548.1;LJ.12787.1;evm.model.Cha06g009260;LJ.13588.1;LJ.13845.1;evm.model.Cha13g010580;evm.model.Cha15g002460;LJ.30922.1;LJ.37710.1	K12881+K06269+K14401+K13126+K04382+K14324+K15542+K14404+K04382+K03456+K12876+K14406+K06269+K06269
Genetic Information Processing	Replication and repair	Non-homologous end-joining	0.287877	1	ko03450	LJ.3050.1;evm.model.Cha10g012960	K10885+K03512
Organismal Systems	Environmental adaptation	Circadian rhythm - plant	0.288325	1	ko04712	evm.model.Cha06g004280;LJ.13224.2;evm.model.Cha09g012960;LJ.32510.1	K03115+K03115+K00660+K00660
Cellular Processes	Transport and catabolism	Endocytosis	0.2905	1	ko04144	LJ.4702.1;LJ.13525.1;LJ.14259.1;LJ.19165.1;LJ.22788.1;LJ.23932.1;LJ.24511.1;LJ.27968.1;LJ.28061.1;LJ.28430.1;LJ.32498.1;evm.model.ChaUn33883.1;evm.model.ChaUn8294.1;evm.model.ChaUn9894.4	K07897+K07937+K12486+K05755+K12196+K12471+K03283+K12486+K11866+K11827+K07904+K12198+K07904+K07897
Metabolism	Metabolism of other amino acids	Taurine and hypotaurine metabolism	0.306765	1	ko00430	LJ.1281.1	K01580
Genetic Information Processing	Transcription	Spliceosome	0.341615	1	ko03040	evm.model.Cha01g003720;LJ.6548.1;LJ.10579.3;LJ.12383.2;LJ.12384.1;LJ.16461.1;evm.model.Cha08g017790;LJ.19231.3;LJ.19575.1;LJ.20865.1;LJ.21389.1;LJ.24511.1;LJ.25811.1;evm.model.Cha13g010580;LJ.28483.1;LJ.28708.2;LJ.31712.1;LJ.34114.1	K12881+K12627+K12857+K12854+K10599+K11098+K12741+K12624+K11095+K11099+K12821+K03283+K11096+K12876+K12834+K11092+K12741+K12816
Metabolism	Amino acid metabolism	Arginine and proline metabolism	0.376669	1	ko00330	LJ.466.1;LJ.5676.1;LJ.11878.1;LJ.16750.1;evm.model.Cha11g001590	K12657+K13366+K01583+K14455+K01583
Metabolism	Biosynthesis of other secondary metabolites	Phenylpropanoid biosynthesis	0.385255	1	ko00940	LJ.270.2;LJ.1879.1;evm.model.Cha02g009690;evm.model.Cha04g022440;evm.model.Cha09g001050;evm.model.Cha09g001920;evm.model.Cha13g003870;evm.model.Cha14g005760;evm.model.Cha14g011450;LJ.30299.1;evm.model.ChaUn22605.1	K10775+K00430+K01904+K00430+K00430+K00430+K05349+K01188+K12355+K00430+K01188
Metabolism	Amino acid metabolism	Phenylalanine, tyrosine and tryptophan biosynthesis	0.403616	1	ko00400	LJ.2335.1;LJ.10909.1;LJ.15532.1;LJ.16750.1;evm.model.Cha14g008520	K06001+K05359+K05359+K14455+K01850
Environmental Information Processing	Signal transduction	MAPK signaling pathway - plant	0.405534	1	ko04016	evm.model.Cha01g016060;evm.model.Cha02g014570;evm.model.Cha03g013000;LJ.16150.1;evm.model.Cha11g013310;LJ.25573.1;evm.model.Cha13g006540;evm.model.Cha13g006530;LJ.25834.1;LJ.37893.1;evm.model.ChaUn9548.1	K20547+K13449+K20725+K14496+K02183+K02183+K02183+K02183+K14509+K20607+K20547
Metabolism	Metabolism of other amino acids	Phosphonate and phosphinate metabolism	0.409506	1	ko00440	LJ.13673.2	K00993
Metabolism	Biosynthesis of other secondary metabolites	Flavonoid biosynthesis	0.443395	1	ko00941	evm.model.Cha08g004440;evm.model.Cha09g012960;LJ.32510.1	K01859+K00660+K00660
Metabolism	Lipid metabolism	Synthesis and degradation of ketone bodies	0.461242	1	ko00072	LJ.20070.1	K01640
Genetic Information Processing	Folding, sorting and degradation	Sulfur relay system	0.461242	1	ko04122	LJ.35770.1	K12161
Metabolism	Amino acid metabolism	Alanine, aspartate and glutamate metabolism	0.461379	1	ko00250	LJ.512.1;LJ.1281.1;LJ.3532.1;LJ.12112.1;LJ.16750.1	K01756+K01580+K00820+K01956+K14455
Metabolism	Metabolism of cofactors and vitamins	One carbon pool by folate	0.464984	1	ko00670	LJ.6338.1;LJ.35314.1	K00601+K01938
Metabolism	Lipid metabolism	Linoleic acid metabolism	0.485389	1	ko00591	evm.model.Cha11g008940	K15718
Metabolism	Lipid metabolism	Steroid biosynthesis	0.490134	1	ko00100	LJ.3501.1;LJ.5984.1;evm.model.ChaUn19155.1	K00559+K08246+K01853
Metabolism	Metabolism of cofactors and vitamins	Porphyrin and chlorophyll metabolism	0.518354	1	ko00860	evm.model.Cha05g000450;evm.model.Cha05g004400;evm.model.Cha05g004390	K19073+K08099+K08099
Metabolism	Metabolism of terpenoids and polyketides	Zeatin biosynthesis	0.529553	1	ko00908	evm.model.Cha02g007000;evm.model.Cha11g011680;evm.model.Cha14g009140;evm.model.ChaUn613.12	K00279+K10760+K23452+K00279
Metabolism	Carbohydrate metabolism	Butanoate metabolism	0.529866	1	ko00650	LJ.1281.1;LJ.20070.1	K01580+K01640
Genetic Information Processing	Folding, sorting and degradation	Ubiquitin mediated proteolysis	0.531825	1	ko04120	evm.model.Cha01g000630;evm.model.Cha02g000650;LJ.4983.1;LJ.4983.7;LJ.9738.2;LJ.12384.1;LJ.17871.1;LJ.19617.1;LJ.22295.1;LJ.35058.1;LJ.37660.1	K03875+K04506+K03868+K03868+K03178+K10599+K03094+K03347+K10575+K10589+K04649
Genetic Information Processing	Folding, sorting and degradation	RNA degradation	0.57971	1	ko03018	LJ.2529.1;LJ.4577.1;LJ.6548.1;LJ.12703.1;evm.model.Cha09g002150;LJ.19231.3;LJ.22157.1;LJ.29160.1;LJ.34599.1;LJ.37046.1	K04077+K13126+K12627+K11600+K12605+K12624+K12587+K12620+K03681+K12606
Metabolism	Glycan biosynthesis and metabolism	Glycosphingolipid biosynthesis - globo and isoglobo series	0.600143	1	ko00603	LJ.6013.1	K07407
Metabolism	Carbohydrate metabolism	Citrate cycle (TCA cycle)	0.602226	1	ko00020	LJ.1766.1;LJ.10814.1;evm.model.Cha07g008500;LJ.21221.1;evm.model.ChaUn6388.7	K00030+K00030+K00162+K00627+K01899
Metabolism	Energy metabolism	Photosynthesis	0.613733	1	ko00195	evm.model.Cha09g004890;LJ.34984.1	K02113+K02724
Genetic Information Processing	Folding, sorting and degradation	SNARE interactions in vesicular transport	0.636243	1	ko04130	LJ.3196.1;LJ.24098.1;LJ.29175.3	K08495+K08515+K08517
Metabolism	Lipid metabolism	Sphingolipid metabolism	0.637129	1	ko00600	LJ.6013.1;LJ.18827.4	K07407+K17108
Metabolism	Metabolism of terpenoids and polyketides	Brassinosteroid biosynthesis	0.651578	1	ko00905	evm.model.ChaUn21912.1	K15639
Metabolism	Metabolism of other amino acids	Cyanoamino acid metabolism	0.68502	1	ko00460	evm.model.Cha13g003870;evm.model.Cha14g005760;evm.model.ChaUn22605.1	K05349+K01188+K01188
Genetic Information Processing	Translation	Aminoacyl-tRNA biosynthesis	0.68875	1	ko00970	LJ.2061.1;LJ.12414.4;LJ.13868.1;evm.model.Cha10g006930;LJ.20998.9;LJ.27509.1	K01866+K01870+K01886+K04567+K01892+K01893
Metabolism	Energy metabolism	Sulfur metabolism	0.690741	1	ko00920	LJ.4176.1;LJ.13787.1	K01738+K01739
Metabolism	Amino acid metabolism	Tyrosine metabolism	0.697445	1	ko00350	LJ.16750.1;LJ.31426.1;LJ.32111.1	K14455+K18857+K18857
Metabolism	Global and overview maps	2-Oxocarboxylic acid metabolism	0.70326	1	ko01210	LJ.1766.1;LJ.10814.1;LJ.16750.1;evm.model.ChaUn16958.3	K00030+K00030+K14455+K00053
Metabolism	Amino acid metabolism	Histidine metabolism	0.723057	1	ko00340	LJ.19495.1	K01693
Metabolism	Metabolism of cofactors and vitamins	Biotin metabolism	0.723057	1	ko00780	LJ.21678.1	K01012
Metabolism	Glycan biosynthesis and metabolism	N-Glycan biosynthesis	0.730495	1	ko00510	LJ.11875.1;LJ.17807.1;LJ.22013.1;LJ.37608.1	K12345+K00721+K12667+K12668
Metabolism	Amino acid metabolism	Phenylalanine metabolism	0.733263	1	ko00360	LJ.270.2;LJ.16750.1	K10775+K14455
Cellular Processes	Transport and catabolism	Autophagy - other eukaryotes	0.736178	1	ko04136	LJ.6159.1;LJ.13588.1;LJ.36804.1	K04382+K04382+K08343
Metabolism	Metabolism of terpenoids and polyketides	Sesquiterpenoid and triterpenoid biosynthesis	0.741498	1	ko00909	LJ.14891.1	K15822
Metabolism	Amino acid metabolism	Valine, leucine and isoleucine biosynthesis	0.747369	1	ko00290	evm.model.ChaUn16958.3	K00053
Metabolism	Glycan biosynthesis and metabolism	Glycosylphosphatidylinositol(GPI)-anchor biosynthesis	0.762812	1	ko00563	LJ.15755.1;LJ.35508.1	K05289+K05294
Metabolism	Metabolism of other amino acids	beta-Alanine metabolism	0.789485	1	ko00410	LJ.1281.1;LJ.5676.1	K01580+K13366
Metabolism	Biosynthesis of other secondary metabolites	Isoquinoline alkaloid biosynthesis	0.799236	1	ko00950	LJ.16750.1	K14455
Metabolism	Metabolism of other amino acids	Glutathione metabolism	0.831804	1	ko00480	LJ.489.1;LJ.6547.1;LJ.13780.1;LJ.13784.1;evm.model.ChaUn15528.2;evm.model.ChaUn16014.1	K00799+K00799+K00799+K00799+K00799+K00799
Metabolism	Lipid metabolism	alpha-Linolenic acid metabolism	0.832081	1	ko00592	LJ.31426.1;LJ.32111.1	K18857+K18857
Metabolism	Metabolism of cofactors and vitamins	Nicotinate and nicotinamide metabolism	0.836766	1	ko00760	LJ.17749.1	K01081
Metabolism	Amino acid metabolism	Lysine biosynthesis	0.847651	1	ko00300	LJ.9524.1	K01778
Metabolism	Carbohydrate metabolism	Propanoate metabolism	0.851655	1	ko00640	LJ.25289.1;evm.model.ChaUn6388.7	K01961+K01899
Metabolism	Biosynthesis of other secondary metabolites	Tropane, piperidine and pyridine alkaloid biosynthesis	0.873266	1	ko00960	LJ.16750.1	K14455
Metabolism	Nucleotide metabolism	Purine metabolism	0.877636	1	ko00230	LJ.512.1;LJ.718.1;LJ.6338.1;LJ.17749.1;LJ.27257.1;LJ.29145.1	K01756+K00759+K00601+K01081+K01951+K00951
Metabolism	Metabolism of terpenoids and polyketides	Terpenoid backbone biosynthesis	0.878251	1	ko00900	LJ.153.1;LJ.11011.1	K01823+K00099
Metabolism	Global and overview maps	Biosynthesis of amino acids	0.884564	1	ko01230	LJ.466.1;LJ.1766.1;LJ.2335.1;LJ.4176.1;LJ.5207.1;LJ.9524.1;LJ.10814.1;LJ.10909.1;LJ.13787.1;LJ.15532.1;LJ.16750.1;LJ.19495.1;LJ.21135.1;evm.model.Cha14g008520;evm.model.Cha15g006000;evm.model.ChaUn16958.3	K12657+K00030+K06001+K01738+K15634+K01778+K00030+K05359+K01739+K05359+K14455+K01693+K01623+K01850+K00134+K00053
Metabolism	Carbohydrate metabolism	Glycolysis / Gluconeogenesis	0.89008	1	ko00010	evm.model.Cha02g015160;LJ.5207.1;evm.model.Cha07g008500;LJ.21135.1;LJ.21221.1;evm.model.Cha15g006000;LJ.31426.1;LJ.32111.1	K01568+K15634+K00162+K01623+K00627+K00134+K18857+K18857
Metabolism	Lipid metabolism	Fatty acid biosynthesis	0.890836	1	ko00061	LJ.22459.1;LJ.25289.1	K00645+K01961
Metabolism	Metabolism of cofactors and vitamins	Pantothenate and CoA biosynthesis	0.896983	1	ko00770	evm.model.ChaUn16958.3	K00053
Metabolism	Lipid metabolism	Glycerolipid metabolism	0.897571	1	ko00561	LJ.3229.3;LJ.6013.1;LJ.12369.1	K23737+K07407+K00679
Metabolism	Nucleotide metabolism	Pyrimidine metabolism	0.899196	1	ko00240	LJ.9591.1;LJ.12112.1;LJ.17749.1	K00761+K01956+K01081
Metabolism	Glycan biosynthesis and metabolism	Other glycan degradation	0.90386	1	ko00511	LJ.18827.4	K17108
Metabolism	Amino acid metabolism	Glycine, serine and threonine metabolism	0.905464	1	ko00260	LJ.2335.1;LJ.5207.1;LJ.30816.1	K06001+K15634+K00281
Genetic Information Processing	Transcription	Basal transcription factors	0.905745	1	ko03022	LJ.28029.1;evm.model.Cha15g011090	K02202+K03133
Metabolism	Glycan biosynthesis and metabolism	Various types of N-glycan biosynthesis	0.912466	1	ko00513	LJ.22013.1;LJ.37608.1	K12667+K12668
Organismal Systems	Environmental adaptation	Plant-pathogen interaction	0.915966	1	ko04626	evm.model.Cha02g014570;LJ.9700.1;LJ.13900.1;LJ.15879.1;evm.model.Cha11g008920;evm.model.Cha11g013310;LJ.25573.1;evm.model.Cha13g006540;evm.model.Cha13g006530;LJ.34027.1;LJ.35318.1;evm.model.ChaUn8545.2	K13449+K13412+K09487+K12795+K13448+K02183+K02183+K02183+K02183+K13448+K13412+K02358
Metabolism	Lipid metabolism	Fatty acid degradation	0.927357	1	ko00071	LJ.31426.1;LJ.32111.1	K18857+K18857
Metabolism	Energy metabolism	Nitrogen metabolism	0.940749	1	ko00910	evm.model.Cha10g013640	K02575
Metabolism	Carbohydrate metabolism	Amino sugar and nucleotide sugar metabolism	0.940881	1	ko00520	evm.model.Cha01g016060;LJ.3532.1;LJ.22539.1;LJ.28176.1;LJ.37644.1;evm.model.ChaUn9548.1	K20547+K00820+K13648+K13379+K01183+K20547
Metabolism	Amino acid metabolism	Arginine biosynthesis	0.945971	1	ko00220	LJ.16750.1	K14455
Metabolism	Amino acid metabolism	Cysteine and methionine metabolism	0.947671	1	ko00270	LJ.4176.1;LJ.12927.1;LJ.13787.1;LJ.16750.1;LJ.29135.2	K01738+K17398+K01739+K14455+K01761
Environmental Information Processing	Signal transduction	Plant hormone signal transduction	0.949724	1	ko04075	LJ.1966.2;evm.model.Cha02g014570;LJ.4907.1;evm.model.Cha03g010210;evm.model.Cha06g010480;LJ.13467.1;LJ.16150.1;evm.model.Cha13g001840;LJ.25834.1;evm.model.ChaUn6460.1	K14484+K13449+K14500+K14492+K14490+K14491+K14496+K14508+K14509+K14488
Metabolism	Metabolism of cofactors and vitamins	Ubiquinone and other terpenoid-quinone biosynthesis	0.955078	1	ko00130	evm.model.Cha02g009690	K01904
Metabolism	Lipid metabolism	Ether lipid metabolism	0.955078	1	ko00565	LJ.13673.2	K00993
Metabolism	Carbohydrate metabolism	Inositol phosphate metabolism	0.959632	1	ko00562	LJ.4888.1;LJ.5888.1;LJ.35892.1	K01110+K00915+K01110
Metabolism	Carbohydrate metabolism	Pyruvate metabolism	0.959739	1	ko00620	LJ.14753.1;evm.model.Cha07g008500;LJ.19518.1;LJ.21221.1;LJ.25289.1	K01759+K00162+K01595+K00627+K01961
Metabolism	Global and overview maps	Fatty acid metabolism	0.96992	1	ko01212	LJ.22459.1;LJ.25289.1	K00645+K01961
Metabolism	Energy metabolism	Carbon fixation in photosynthetic organisms	0.973496	1	ko00710	LJ.16750.1;LJ.19518.1;LJ.21135.1;evm.model.Cha15g006000	K14455+K01595+K01623+K00134
Metabolism	Carbohydrate metabolism	Starch and sucrose metabolism	0.981734	1	ko00500	LJ.18380.1;LJ.23211.1;evm.model.Cha13g003870;evm.model.Cha14g005760;evm.model.ChaUn22605.1	K01087+K19892+K05349+K01188+K01188
Metabolism	Carbohydrate metabolism	Galactose metabolism	0.982982	1	ko00052	LJ.6013.1	K07407
Metabolism	Amino acid metabolism	Valine, leucine and isoleucine degradation	0.986182	1	ko00280	LJ.20070.1	K01640
Metabolism	Carbohydrate metabolism	Pentose phosphate pathway	0.991891	1	ko00030	LJ.21135.1	K01623
Metabolism	Lipid metabolism	Glycerophospholipid metabolism	0.993466	1	ko00564	LJ.13673.2;LJ.14719.1;LJ.23783.1	K00993+K08744+K00981
Metabolism	Carbohydrate metabolism	Fructose and mannose metabolism	0.993717	1	ko00051	LJ.21135.1	K01623
Metabolism	Global and overview maps	Carbon metabolism	0.99435	1	ko01200	LJ.1766.1;LJ.4176.1;LJ.5207.1;LJ.10814.1;evm.model.Cha07g008500;LJ.16750.1;LJ.19518.1;LJ.21135.1;LJ.21221.1;LJ.25289.1;evm.model.Cha15g006000;LJ.30816.1;LJ.35314.1;evm.model.ChaUn6388.7	K00030+K01738+K15634+K00030+K00162+K14455+K01595+K01623+K00627+K01961+K00134+K00281+K01938+K01899
Cellular Processes	Transport and catabolism	Peroxisome	0.997119	1	ko04146	LJ.20070.1;LJ.28025.5	K01640+K13336
Metabolism	Carbohydrate metabolism	Glyoxylate and dicarboxylate metabolism	0.999373	1	ko00630	LJ.30816.1	K00281
Metabolism	Global and overview maps	Biosynthesis of secondary metabolites	0.999996	1	ko01110	LJ.153.1;LJ.270.2;LJ.466.1;LJ.512.1;LJ.1281.1;LJ.1766.1;LJ.1879.1;LJ.2335.1;LJ.3501.1;evm.model.Cha02g009690;LJ.4176.1;evm.model.Cha02g015160;LJ.5207.1;LJ.5984.1;LJ.6338.1;LJ.9524.1;evm.model.Cha04g022440;evm.model.Cha05g000450;evm.model.Cha05g004400;evm.model.Cha05g004390;LJ.10814.1;LJ.10909.1;LJ.11011.1;LJ.13673.2;LJ.13787.1;evm.model.Cha07g008500;LJ.15532.1;evm.model.Cha08g004440;LJ.16750.1;LJ…	K01823+K10775+K12657+K01756+K01580+K00030+K00430+K06001+K00559+K01904+K01738+K01568+K15634+K08246+K00601+K01778+K00430+K19073+K08099+K08099+K00030+K05359+K00099+K00993+K01739+K00162+K05359+K01859+K14455+K01081+K00430+K00430+K01087+K00660+K01693+K01640+K01623+K00627+K00645+K10760+K00981+K05349+K01961+K01188+K01850+K23452+K00134+K00430+K00281+K18857+K18857+K00053+K00660+K01853+K01899+K01188
Metabolism	Global and overview maps	Metabolic pathways	1	1	ko01100	LJ.153.1;evm.model.Cha01g001560;LJ.270.2;LJ.466.1;LJ.489.1;LJ.512.1;LJ.718.1;LJ.1281.1;LJ.1766.1;evm.model.Cha01g016060;LJ.1879.1;LJ.2335.1;LJ.3501.1;LJ.3532.1;evm.model.Cha02g009690;LJ.4176.1;LJ.4306.1;evm.model.Cha02g015160;LJ.4888.1;LJ.5207.1;LJ.5676.1;LJ.5888.1;LJ.5984.1;LJ.6013.1;LJ.6331.1;LJ.6338.1;LJ.6547.1;LJ.9524.1;LJ.9591.1;evm.model.Cha04g022440;evm.model.Cha05g000450;evm.model.Cha05g0…	K01823+K03955+K10775+K12657+K00799+K01756+K00759+K01580+K00030+K20547+K00430+K06001+K00559+K00820+K01904+K01738+K00416+K01568+K01110+K15634+K13366+K00915+K08246+K07407+K03966+K00601+K00799+K01778+K00761+K00430+K19073+K08099+K08099+K00030+K05359+K00099+K01583+K01956+K00679+K17398+K00993+K00799+K00799+K01739+K01886+K08744+K01759+K00162+K05359+K05289+K01859+K02152+K03950+K14455+K03644+K01081+K00721+…
