# Supplementary material for: Genome-wide analysis of long non-coding RNAs (lncRNAs) in tea plants (Camellia sinensis) lateral roots in response to nitrogen application
Source: Front Plant Sci. 2023 Feb 24;14:1080427. doi: 10.3389/fpls.2023.1080427 (PMC9998519; doi:10.3389/fpls.2023.1080427)
Supplement: Supplementary file 12 [file Table_12.xls]

## Sheet: Sheet1
KEGG_A_class	KEGG_B_class	Pathway	Pvalue	Qvalue	Pathway ID	Genes	K_IDs
Metabolism	Global and overview maps	Metabolic pathways	0.000639659	0.0773987	ko01100	LJ.138.1;evm.model.Cha01g001770;LJ.357.1;LJ.481.1;LJ.870.1;evm.model.Cha01g008070;evm.model.Cha01g009830;LJ.1207.1;LJ.1296.1;evm.model.Cha01g013400;evm.model.Cha01g015520;evm.model.Cha01g015710;evm.model.Cha01g018420;LJ.2036.1;LJ.2319.1;LJ.2713.2;evm.model.Cha02g000790;LJ.2916.1;evm.model.Cha02g002550;LJ.3153.1;LJ.3176.1;LJ.3201.6;LJ.3246.4;evm.model.Cha02g005020;LJ.3302.1;LJ.3749.3;evm.model.Cha…	K12373+K03921+K01919+K16054+K01835+K00847+K00703+K05291+K19269+K01953+K02291+K00021+K04487+K01455+K00799+K00161+K01087+K04718+K15919+K05546+K01736+K00028+K02257+K03781+K01590+K00514+K01897+K01051+K13523+K00558+K00140+K00873+K00083+K00366+K00876+K15397+K02154+K01426+K22913+K20547+K08963+K09458+K00921+K10757+K01662+K00131+K01761+K00469+K00837+K00966+K01535+K05278+K08910+K13789+K01915+K21797+K02155+…
Metabolism	Carbohydrate metabolism	Pentose and glucuronate interconversions	0.00128114	0.0775087	ko00040	evm.model.Cha02g010030;evm.model.Cha04g018770;LJ.10604.1;evm.model.Cha08g006540;evm.model.Cha09g009570;LJ.22667.1;LJ.28278.1;evm.model.ChaUn10574.3;LJ.33306.1;LJ.33523.1;evm.model.ChaUn23573.2;evm.model.ChaUn25518.2;evm.model.ChaUn31424.4;LJ.35478.1;evm.model.ChaUn9986.1	K01051+K01728+K01184+K01728+K01184+K01728+K01783+K01051+K01051+K01783+K01728+K01051+K01184+K01783+K01051
Metabolism	Energy metabolism	Nitrogen metabolism	0.00620764	0.181742	ko00910	LJ.2036.1;evm.model.Cha02g016130;LJ.6509.1;evm.model.Cha11g004520;evm.model.Cha12g005810;LJ.27686.1;LJ.29731.1;LJ.29732.1;evm.model.ChaUn20865.1;evm.model.ChaUn9581.1	K01455+K00366+K01915+K02575+K01915+K01915+K02575+K02575+K00284+K02575
Metabolism	Carbohydrate metabolism	Starch and sucrose metabolism	0.00855702	0.181742	ko00500	LJ.870.1;evm.model.Cha01g008070;evm.model.Cha01g009830;evm.model.Cha02g000790;evm.model.Cha04g021550;evm.model.Cha05g009310;evm.model.Cha06g002920;evm.model.Cha06g009020;evm.model.Cha08g003270;evm.model.Cha09g009260;LJ.22982.1;LJ.23134.1;evm.model.Cha12g000360;LJ.23549.1;LJ.24456.1;evm.model.Cha12g011210;LJ.27390.5;evm.model.Cha14g009440;evm.model.ChaUn14174.1;LJ.31744.1;LJ.33096.1;evm.model.ChaU…	K01835+K00847+K00703+K01087+K00695+K01177+K01179+K13679+K01193+K00696+K01188+K05349+K01177+K01193+K01835+K16055+K01194+K01194+K01177+K05349+K01179+K00975+K19891+K00688+K00695
Metabolism	Energy metabolism	Photosynthesis	0.00875529	0.181742	ko00195	evm.model.Cha03g016410;LJ.14263.1;evm.model.Cha09g015380;LJ.25495.5;LJ.34483.1;LJ.34754.1;evm.model.ChaUn34758.2;evm.model.ChaUn3716.7	K02716+K02641+K02639+K02639+K02689+K02639+K02109+K02706
Metabolism	Amino acid metabolism	Cysteine and methionine metabolism	0.00901199	0.181742	ko00270	LJ.357.1;LJ.481.1;LJ.4134.1;LJ.4991.1;evm.model.Cha03g004690;LJ.5747.2;evm.model.Cha06g009960;evm.model.Cha07g007490;LJ.14853.1;evm.model.Cha08g017560;evm.model.Cha09g014960;LJ.19629.1;evm.model.Cha12g002980;evm.model.Cha13g007070;evm.model.Cha13g011010;LJ.26277.1;LJ.26476.3;evm.model.Cha15g011820;LJ.30755.1;evm.model.ChaUn18479.1;LJ.33394.1;evm.model.ChaUn20290.1	K01919+K16054+K00558+K08963+K01761+K00837+K00547+K00928+K00811+K00640+K08967+K17398+K00016+K00547+K00058+K00558+K14454+K00058+K17398+K01251+K01738+K00558
Metabolism	Lipid metabolism	Ether lipid metabolism	0.0116337	0.182513	ko00565	LJ.12258.1;LJ.12554.1;LJ.19993.1;evm.model.Cha10g001770;evm.model.Cha11g012920;evm.model.Cha13g006890;LJ.31882.1;LJ.33089.1;LJ.33855.1;LJ.36201.1	K01114+K13510+K14674+K14674+K01114+K13510+K13510+K13510+K13510+K01115
Metabolism	Lipid metabolism	Linoleic acid metabolism	0.0131167	0.182513	ko00591	evm.model.Cha09g015540;LJ.19993.1;evm.model.Cha10g001770;evm.model.Cha10g014390	K15718+K14674+K14674+K00454
Metabolism	Metabolism of terpenoids and polyketides	Brassinosteroid biosynthesis	0.0154155	0.182513	ko00905	evm.model.Cha02g005090;evm.model.Cha06g012610;evm.model.Cha12g009950;LJ.36619.1;LJ.37072.1	K15639+K15639+K15639+K15639+K12638
Metabolism	Energy metabolism	Photosynthesis - antenna proteins	0.0165283	0.182513	ko00196	evm.model.Cha03g010840;evm.model.Cha07g009140;evm.model.Cha15g003570;evm.model.ChaUn9316.1	K08910+K08912+K08910+K08917
Metabolism	Carbohydrate metabolism	Pentose phosphate pathway	0.0174244	0.182513	ko00030	LJ.870.1;evm.model.Cha03g004010;evm.model.Cha06g007020;evm.model.Cha06g020370;evm.model.Cha07g007170;evm.model.Cha10g010590;LJ.24456.1;LJ.26975.1;LJ.28278.1;LJ.33523.1;evm.model.ChaUn26007.1;LJ.35264.1;LJ.35478.1	K01835+K00131+K00615+K00036+K00850+K00131+K01835+K00895+K01783+K01783+K01623+K00616+K01783
Metabolism	Metabolism of cofactors and vitamins	Thiamine metabolism	0.0181005	0.182513	ko00730	evm.model.Cha01g018420;evm.model.Cha03g002010;evm.model.Cha05g014080;LJ.18844.1;LJ.28781.1;evm.model.ChaUn5284.5;evm.model.ChaUn7422.4	K04487+K01662+K03146+K00939+K00878+K00878+K06949
Metabolism	Lipid metabolism	Fatty acid biosynthesis	0.0399871	0.341132	ko00061	evm.model.Cha01g001770;evm.model.Cha02g009400;LJ.5009.1;LJ.19100.2;LJ.21132.1;evm.model.Cha10g011130;LJ.24946.1;LJ.28220.2;LJ.33079.1;LJ.34913.2	K03921+K01897+K09458+K01897+K10782+K10781+K18660+K02160+K18660+K01897
Metabolism	Amino acid metabolism	Glycine, serine and threonine metabolism	0.0411172	0.341132	ko00260	evm.model.Cha02g002550;LJ.6979.1;evm.model.Cha05g002270;evm.model.Cha07g007490;LJ.15543.1;evm.model.Cha10g007660;LJ.20840.1;evm.model.Cha13g011010;evm.model.Cha15g009450;evm.model.Cha15g011820;LJ.35064.1;LJ.35305.1;LJ.35511.1	K15919+K00600+K00276+K00928+K00605+K01754+K00600+K00058+K15919+K00058+K00872+K01733+K00872
Metabolism	Global and overview maps	Biosynthesis of secondary metabolites	0.042289	0.341132	ko01110	LJ.870.1;evm.model.Cha01g008070;evm.model.Cha01g009830;LJ.1296.1;LJ.1436.3;evm.model.Cha01g013400;evm.model.Cha01g015520;evm.model.Cha01g015710;LJ.2713.2;evm.model.Cha02g000790;evm.model.Cha02g002550;LJ.3176.1;LJ.3216.1;LJ.3246.4;evm.model.Cha02g005020;LJ.3302.1;LJ.3749.3;LJ.4075.1;evm.model.Cha02g014820;evm.model.Cha02g015610;LJ.4597.1;evm.model.Cha02g017330;evm.model.Cha03g001900;evm.model.Cha0…	K01835+K00847+K00703+K19269+K23452+K01953+K02291+K00021+K00161+K01087+K15919+K01736+K15095+K02257+K03781+K01590+K00514+K13523+K00873+K00083+K23452+K15397+K10757+K01662+K00966+K05278+K23452+K13789+K00600+K08081+K00695+K00232+K00276+K10046+K11821+K01177+K14190+K01114+K00615+K00927+K13679+K00547+K00606+K00036+K00430+K00850+K00928+K00811+K04125+K00605+K10047+K01193+K01647+K00869+K00873+K01933+K00901+…
Organismal Systems	Environmental adaptation	Plant-pathogen interaction	0.0552209	0.417608	ko04626	evm.model.Cha02g017330;evm.model.Cha05g014120;LJ.12743.1;LJ.15982.3;LJ.16787.1;LJ.17744.1;evm.model.Cha09g010730;LJ.19920.1;evm.model.Cha10g002530;LJ.22225.4;evm.model.Cha11g007230;evm.model.Cha12g007000;LJ.24888.1;evm.model.Cha13g004170;LJ.26534.1;LJ.27854.1;evm.model.Cha15g004620;evm.model.ChaUn11496.4;evm.model.ChaUn14371.1;evm.model.ChaUn16047.2;evm.model.ChaUn17442.2;LJ.32641.1;evm.model.Cha…	K15397+K13457+K13412+K13458+K13448+K13412+K13457+K13412+K13459+K20536+K13428+K13457+K13412+K13412+K15397+K13448+K18875+K13457+K13459+K02183+K20600+K13412+K13449+K13457+K13457+K05391+K09487+K13448+K13412+K13412+K13457+K13420
Metabolism	Global and overview maps	Fatty acid metabolism	0.0725696	0.516525	ko01212	evm.model.Cha01g001770;evm.model.Cha02g009400;LJ.5009.1;LJ.9703.2;LJ.19100.2;evm.model.Cha09g016770;LJ.19670.1;evm.model.Cha10g011130;LJ.24946.1;LJ.28220.2;LJ.33079.1;LJ.34913.2	K03921+K01897+K09458+K00232+K01897+K10527+K00249+K10781+K18660+K02160+K18660+K01897
Metabolism	Lipid metabolism	alpha-Linolenic acid metabolism	0.0838676	0.544508	ko00592	LJ.9703.2;evm.model.Cha09g007040;evm.model.Cha09g016770;LJ.19993.1;evm.model.Cha10g001770;evm.model.Cha10g014390;LJ.22546.5;LJ.34570.1	K00232+K18857+K10527+K14674+K14674+K00454+K00224+K18857
Metabolism	Metabolism of terpenoids and polyketides	Diterpenoid biosynthesis	0.0879725	0.544508	ko00904	LJ.14879.1;evm.model.ChaUn13888.1;LJ.37168.1	K04125+K04125+K04122
Cellular Processes	Transport and catabolism	Phagosome	0.0900014	0.544508	ko04145	evm.model.Cha01g018280;evm.model.Cha02g017560;evm.model.Cha03g000520;LJ.6692.1;evm.model.Cha06g006700;LJ.16542.1;LJ.21414.1;LJ.26014.2;evm.model.Cha13g011650;LJ.27243.1;LJ.32824.1;LJ.33077.1;LJ.33666.1;LJ.37327.1;evm.model.ChaUn8475.1	K07374+K02154+K00921+K02155+K09481+K02145+K02148+K07375+K07374+K00921+K09481+K02153+K02153+K02151+K02150
Metabolism	Carbohydrate metabolism	Ascorbate and aldarate metabolism	0.110437	0.62015	ko00053	LJ.5572.1;LJ.10159.1;LJ.11476.1;LJ.15631.1;LJ.23376.2;evm.model.Cha14g000830;LJ.27519.8	K00469+K10046+K14190+K10047+K08232+K00103+K00469
Environmental Information Processing	Signal transduction	MAPK signaling pathway - plant	0.112754	0.62015	ko04016	evm.model.Cha02g005020;LJ.4248.1;evm.model.Cha02g019020;evm.model.Cha06g012150;evm.model.Cha08g012100;LJ.22225.4;evm.model.Cha12g000610;LJ.26267.1;evm.model.Cha14g007990;LJ.27440.2;LJ.29115.1;LJ.30165.1;evm.model.ChaUn16047.2;evm.model.ChaUn17442.2;evm.model.ChaUn20689.2;LJ.34039.1;evm.model.ChaUn4434.5;evm.model.ChaUn9238.1;evm.model.ChaUn9860.1	K03781+K14498+K20547+K14515+K20716+K20536+K00940+K14498+K17686+K14497+K14497+K20599+K02183+K20600+K13449+K20547+K14509+K14514+K13420
Metabolism	Carbohydrate metabolism	Inositol phosphate metabolism	0.133569	0.691562	ko00562	evm.model.Cha02g014200;LJ.4852.1;evm.model.Cha03g000520;LJ.5572.1;LJ.6615.6;LJ.9705.1;LJ.9708.1;LJ.12258.1;LJ.15631.1;evm.model.Cha11g012920;LJ.27243.1;LJ.27519.8;evm.model.ChaUn6421.2	K00140+K22913+K00921+K00469+K21797+K21797+K21797+K01114+K10047+K01114+K00921+K00469+K19517
Metabolism	Metabolism of cofactors and vitamins	Riboflavin metabolism	0.137169	0.691562	ko00740	LJ.21338.1;LJ.23963.1;evm.model.Cha12g006180;evm.model.Cha14g008040	K14379+K14379+K14379+K22912
Metabolism	Carbohydrate metabolism	Glyoxylate and dicarboxylate metabolism	0.146644	0.709756	ko00630	LJ.1296.1;LJ.2036.1;evm.model.Cha02g002550;evm.model.Cha02g005020;LJ.6509.1;LJ.6979.1;LJ.15543.1;LJ.16135.1;LJ.20840.1;evm.model.Cha12g005810;LJ.27686.1;evm.model.Cha15g009450;evm.model.ChaUn10777.1;evm.model.ChaUn20865.1	K19269+K01455+K15919+K03781+K01915+K00600+K00605+K01647+K00600+K01915+K01915+K15919+K01647+K00284
Metabolism	Global and overview maps	Biosynthesis of amino acids	0.155306	0.718566	ko01230	evm.model.Cha01g013400;LJ.3176.1;evm.model.Cha02g014820;LJ.6509.1;LJ.6979.1;evm.model.Cha06g007020;evm.model.Cha06g007240;evm.model.Cha07g007170;evm.model.Cha07g007490;LJ.14853.1;LJ.16135.1;LJ.16600.2;evm.model.Cha08g017560;evm.model.Cha09g005480;evm.model.Cha10g007660;LJ.20840.1;evm.model.Cha12g005810;evm.model.Cha13g011010;LJ.26476.3;LJ.27204.1;LJ.27686.1;LJ.28278.1;evm.model.Cha15g011820;evm.m…	K01953+K01736+K00873+K01915+K00600+K00615+K00927+K00850+K00928+K00811+K01647+K00873+K00640+K01626+K01754+K00600+K01915+K00058+K14454+K00927+K01915+K01783+K00058+K00145+K01647+K01689+K01738+K01783+K01623+K00872+K00616+K01733+K01783+K00872+K00030
Metabolism	Global and overview maps	Carbon metabolism	0.163336	0.718566	ko01200	LJ.1296.1;LJ.2036.1;LJ.2713.2;evm.model.Cha02g002550;LJ.3201.6;evm.model.Cha02g005020;evm.model.Cha02g014200;evm.model.Cha02g014820;evm.model.Cha03g004010;LJ.6979.1;LJ.9703.2;evm.model.Cha05g007380;evm.model.Cha06g007020;evm.model.Cha06g007240;evm.model.Cha06g013820;evm.model.Cha06g020370;evm.model.Cha07g007170;LJ.15543.1;LJ.16135.1;LJ.16600.2;evm.model.Cha08g017560;evm.model.Cha10g007660;LJ.2084…	K19269+K01455+K00161+K15919+K00028+K03781+K00140+K00873+K00131+K00600+K00232+K00297+K00615+K00927+K00029+K00036+K00850+K00605+K01647+K00873+K00640+K01754+K00600+K00131+K00058+K14454+K00927+K00863+K02160+K01783+K15919+K00058+K01647+K00028+K01689+K01738+K01783+K01623+K00616+K01783+K00030
Metabolism	Energy metabolism	Oxidative phosphorylation	0.167008	0.718566	ko00190	LJ.3246.4;evm.model.Cha02g017560;LJ.6162.1;LJ.6692.1;evm.model.Cha05g003280;LJ.16542.1;LJ.19692.1;LJ.19948.1;LJ.21414.1;evm.model.Cha11g000070;evm.model.ChaUn1649.1;LJ.33077.1;LJ.33666.1;LJ.34340.1;LJ.34840.2;evm.model.ChaUn34758.2;LJ.37327.1;evm.model.ChaUn8475.1;evm.model.ChaUn8638.1	K02257+K02154+K01535+K02155+K01535+K02145+K01507+K03953+K02148+K02260+K05579+K02153+K02153+K01507+K03941+K02109+K02151+K02150+K02133
Metabolism	Metabolism of terpenoids and polyketides	Zeatin biosynthesis	0.172218	0.718566	ko00908	LJ.1436.3;LJ.4597.1;LJ.6389.3;LJ.11351.1;evm.model.Cha05g013500;evm.model.ChaUn11454.1;LJ.31413.1;evm.model.ChaUn17367.2	K23452+K23452+K23452+K00279+K00279+K13496+K13496+K23452
Metabolism	Metabolism of cofactors and vitamins	One carbon pool by folate	0.17994	0.725758	ko00670	LJ.6979.1;evm.model.Cha05g007380;LJ.15543.1;LJ.20840.1	K00600+K00297+K00605+K00600
Metabolism	Lipid metabolism	Glycerolipid metabolism	0.208324	0.813134	ko00561	LJ.4075.1;LJ.9660.2;LJ.16935.1;LJ.19993.1;evm.model.Cha10g001770;LJ.23535.1;LJ.23952.1;evm.model.Cha14g000200;LJ.27741.1;evm.model.Cha15g000180	K13523+K06119+K00901+K14674+K14674+K06119+K01054+K03715+K00901+K00863
Metabolism	Amino acid metabolism	Arginine biosynthesis	0.222853	0.841259	ko00220	LJ.6509.1;LJ.14853.1;evm.model.Cha12g005810;LJ.26476.3;LJ.27686.1;evm.model.ChaUn10225.4	K01915+K00811+K01915+K14454+K01915+K00145
Metabolism	Biosynthesis of other secondary metabolites	Betalain biosynthesis	0.229434	0.841259	ko00965	evm.model.Cha11g012490	K15777
Genetic Information Processing	Replication and repair	Mismatch repair	0.243835	0.855156	ko03430	LJ.6260.1;evm.model.Cha13g009350;evm.model.Cha14g009610;LJ.29918.1;LJ.32205.1;LJ.33028.14	K07466+K08737+K07466+K08735+K02327+K08739
Metabolism	Lipid metabolism	Fatty acid degradation	0.251907	0.855156	ko00071	evm.model.Cha02g009400;LJ.9703.2;evm.model.Cha09g007040;LJ.19100.2;evm.model.Cha09g016770;LJ.19670.1;LJ.34570.1;LJ.34913.2	K01897+K00232+K18857+K01897+K10527+K00249+K18857+K01897
Genetic Information Processing	Replication and repair	Nucleotide excision repair	0.260923	0.855156	ko03420	LJ.6260.1;LJ.18717.4;LJ.21216.1;evm.model.Cha14g008170;evm.model.Cha14g009610;LJ.32205.1;LJ.34777.1;LJ.38206.1	K07466+K03143+K10839+K10843+K07466+K02327+K10839+K02325
Metabolism	Lipid metabolism	Glycerophospholipid metabolism	0.264231	0.855156	ko00564	LJ.3903.1;LJ.4075.1;LJ.12258.1;LJ.12554.1;LJ.16935.1;LJ.19993.1;evm.model.Cha10g001770;evm.model.Cha11g012920;evm.model.Cha13g006890;LJ.26559.3;LJ.27741.1;LJ.31882.1;LJ.33089.1;LJ.33855.1;LJ.36201.1	K13511+K13523+K01114+K13510+K00901+K14674+K14674+K01114+K13510+K06130+K00901+K13510+K13510+K13510+K01115
Metabolism	Carbohydrate metabolism	Glycolysis / Gluconeogenesis	0.270814	0.855156	ko00010	LJ.870.1;LJ.2713.2;evm.model.Cha02g014820;evm.model.Cha03g004010;evm.model.Cha06g007240;evm.model.Cha07g007170;LJ.16600.2;evm.model.Cha09g007040;evm.model.Cha10g010590;evm.model.Cha12g002980;LJ.24456.1;LJ.26975.1;LJ.27204.1;evm.model.ChaUn15008.2;evm.model.ChaUn26007.1;LJ.34570.1;LJ.36657.1;evm.model.ChaUn8963.2;evm.model.ChaUn8963.4	K01835+K00161+K00873+K00131+K00927+K00850+K00873+K18857+K00131+K00016+K01835+K00895+K00927+K01689+K01623+K18857+K01568+K01568+K01568
Metabolism	Metabolism of terpenoids and polyketides	Carotenoid biosynthesis	0.275629	0.855156	ko00906	evm.model.Cha01g015520;LJ.3749.3;LJ.20891.2;evm.model.Cha11g014550	K02291+K00514+K09841+K02291
Genetic Information Processing	Folding, sorting and degradation	RNA degradation	0.28916	0.866804	ko03018	evm.model.Cha01g002780;LJ.775.1;LJ.1461.1;LJ.1462.1;LJ.6101.1;LJ.11427.1;evm.model.Cha07g007170;LJ.14917.1;LJ.17525.5;LJ.25205.2;evm.model.Cha14g013650;LJ.30414.1;evm.model.ChaUn15008.2;LJ.33776.1;evm.model.ChaUn34434.2;LJ.36621.1;evm.model.ChaUn9072.1	K12613+K12604+K12591+K12591+K04077+K00962+K00850+K14442+K12606+K00962+K12607+K12602+K01689+K13126+K12602+K13126+K14442
Cellular Processes	Transport and catabolism	Autophagy - other eukaryotes	0.293711	0.866804	ko04136	LJ.5308.1;LJ.6534.1;evm.model.Cha07g006860;evm.model.Cha10g003480;evm.model.Cha13g011600;LJ.29136.1;LJ.38018.1	K08330+K08339+K07203+K07204+K07203+K08336+K08337
Metabolism	Biosynthesis of other secondary metabolites	Tropane, piperidine and pyridine alkaloid biosynthesis	0.326311	0.882627	ko00960	LJ.9585.6;evm.model.Cha05g002270;LJ.14853.1;LJ.26476.3	K08081+K00276+K00811+K14454
Metabolism	Carbohydrate metabolism	Propanoate metabolism	0.338051	0.882627	ko00640	evm.model.Cha02g014200;LJ.9703.2;LJ.18613.6;LJ.23228.1;evm.model.Cha12g002980;LJ.28220.2	K00140+K00232+K00166+K00167+K00016+K02160
Environmental Information Processing	Signal transduction	Plant hormone signal transduction	0.352697	0.882627	ko04075	evm.model.Cha01g007000;evm.model.Cha01g015540;evm.model.Cha02g008940;LJ.4248.1;LJ.11863.1;LJ.12074.1;evm.model.Cha06g012150;LJ.13332.1;evm.model.Cha06g014910;evm.model.Cha07g000170;evm.model.Cha09g000720;LJ.18810.1;LJ.21921.1;LJ.24530.1;LJ.26088.1;LJ.26267.1;LJ.27440.2;evm.model.Cha14g009990;evm.model.Cha15g005800;LJ.29115.1;evm.model.ChaUn20689.2;evm.model.ChaUn21949.2;evm.model.ChaUn4434.5;evm.…	K14485+K13464+K14493+K14498+K14488+K14486+K14515+K13464+K14494+K14508+K14500+K13946+K13946+K14491+K14491+K14498+K14497+K14508+K14490+K14497+K13449+K14487+K14509+K14514
Metabolism	Global and overview maps	2-Oxocarboxylic acid metabolism	0.360138	0.882627	ko01210	evm.model.Cha05g005110;evm.model.Cha07g007490;LJ.14853.1;LJ.16135.1;LJ.26476.3;evm.model.ChaUn10225.4;evm.model.ChaUn10777.1;evm.model.ChaUn6388.6	K11821+K00928+K00811+K01647+K14454+K00145+K01647+K00030
Metabolism	Lipid metabolism	Sphingolipid metabolism	0.36288	0.882627	ko00600	LJ.2916.1;LJ.10813.1;LJ.33621.1;LJ.37850.1	K04718+K04718+K00654+K00654
Metabolism	Metabolism of cofactors and vitamins	Lipoic acid metabolism	0.366306	0.882627	ko00785	evm.model.Cha08g011030	K03644
Genetic Information Processing	Replication and repair	DNA replication	0.366653	0.882627	ko03030	LJ.6260.1;evm.model.Cha08g007080;evm.model.Cha14g009610;LJ.32205.1;evm.model.ChaUn8293.1;LJ.38206.1	K07466+K10743+K07466+K02327+K02209+K02325
Metabolism	Metabolism of other amino acids	Cyanoamino acid metabolism	0.378132	0.882627	ko00460	LJ.2036.1;LJ.6979.1;LJ.20840.1;LJ.22982.1;LJ.23134.1;LJ.31744.1	K01455+K00600+K00600+K01188+K05349+K05349
Metabolism	Biosynthesis of other secondary metabolites	Caffeine metabolism	0.386631	0.882627	ko00232	LJ.29686.1	K00106
Metabolism	Amino acid metabolism	Valine, leucine and isoleucine degradation	0.387205	0.882627	ko00280	evm.model.Cha02g014200;LJ.18613.6;LJ.19670.1;LJ.23228.1;LJ.24946.1;evm.model.ChaUn17488.2;LJ.33079.1	K00140+K00166+K00249+K00167+K18660+K01968+K18660
Metabolism	Biosynthesis of other secondary metabolites	Isoquinoline alkaloid biosynthesis	0.390037	0.882627	ko00950	evm.model.Cha05g002270;LJ.14853.1;LJ.26476.3	K00276+K00811+K14454
Metabolism	Amino acid metabolism	Tyrosine metabolism	0.395359	0.882627	ko00350	evm.model.Cha05g002270;LJ.14853.1;evm.model.Cha09g007040;LJ.26476.3;LJ.33730.1;LJ.34570.1	K00276+K00811+K18857+K14454+K00451+K18857
Metabolism	Metabolism of terpenoids and polyketides	Terpenoid backbone biosynthesis	0.401099	0.882627	ko00900	evm.model.Cha01g015710;evm.model.Cha03g002010;evm.model.Cha03g013770;LJ.16452.1;LJ.33006.2;LJ.36951.1	K00021+K01662+K13789+K00869+K13789+K15889
Metabolism	Lipid metabolism	Arachidonic acid metabolism	0.402847	0.882627	ko00590	LJ.19993.1;evm.model.Cha10g001770	K14674+K14674
Environmental Information Processing	Signal transduction	Phosphatidylinositol signaling system	0.409081	0.882627	ko04070	evm.model.Cha03g000520;LJ.6615.6;LJ.9705.1;LJ.9708.1;LJ.15631.1;LJ.16935.1;LJ.27243.1;LJ.27741.1;evm.model.ChaUn16047.2	K00921+K21797+K21797+K21797+K10047+K00901+K00921+K00901+K02183
Genetic Information Processing	Replication and repair	Homologous recombination	0.441125	0.882627	ko03440	LJ.1134.2;LJ.6260.1;evm.model.Cha14g009610;LJ.27926.1;LJ.32205.1;evm.model.ChaUn10613.3	K03165+K07466+K07466+K10875+K02327+K04728
Cellular Processes	Transport and catabolism	Peroxisome	0.443281	0.882627	ko04146	evm.model.Cha01g006720;evm.model.Cha02g005020;evm.model.Cha02g009400;LJ.4512.2;LJ.9703.2;evm.model.Cha05g016120;LJ.15457.1;LJ.16452.1;LJ.19100.2;LJ.29686.1;LJ.30363.1;LJ.34913.2	K12261+K03781+K01897+K13348+K00232+K13342+K13336+K00869+K01897+K00106+K13348+K01897
Metabolism	Biosynthesis of other secondary metabolites	Flavone and flavonol biosynthesis	0.443785	0.882627	ko00944	evm.model.Cha03g001900	K10757
Metabolism	Biosynthesis of other secondary metabolites	Biosynthesis of various secondary metabolites - part 2	0.443785	0.882627	ko00998	LJ.31841.1	K21568
Metabolism	Amino acid metabolism	Alanine, aspartate and glutamate metabolism	0.444961	0.882627	ko00250	evm.model.Cha01g013400;LJ.6509.1;LJ.14853.1;LJ.20966.1;evm.model.Cha12g005810;LJ.26476.3;LJ.27686.1	K01953+K01915+K00811+K13566+K01915+K14454+K01915
Metabolism	Metabolism of cofactors and vitamins	Nicotinate and nicotinamide metabolism	0.466813	0.911038	ko00760	evm.model.Cha05g015470;LJ.19627.1;evm.model.Cha11g002640	K11416+K00767+K00858
Metabolism	Nucleotide metabolism	Purine metabolism	0.478663	0.919336	ko00230	LJ.870.1;evm.model.Cha02g014820;LJ.6926.2;LJ.16600.2;evm.model.Cha08g010300;LJ.18055.4;LJ.18844.1;LJ.20501.1;evm.model.Cha12g000610;LJ.24456.1;LJ.29686.1;LJ.30647.2;LJ.32749.1	K01835+K00873+K00860+K00873+K01933+K01945+K00939+K00951+K00940+K01835+K00106+K01510+K01466
Metabolism	Lipid metabolism	Fatty acid elongation	0.489707	0.921887	ko00062	evm.model.Cha02g017330;LJ.26534.1	K15397+K15397
Metabolism	Amino acid metabolism	Phenylalanine metabolism	0.498774	0.921887	ko00360	LJ.4820.4;evm.model.Cha05g002270;LJ.14853.1;LJ.26476.3	K01426+K00276+K00811+K14454
Metabolism	Lipid metabolism	Biosynthesis of unsaturated fatty acids	0.510163	0.921887	ko01040	evm.model.Cha01g001770;LJ.9703.2	K03921+K00232
Metabolism	Lipid metabolism	Steroid biosynthesis	0.512431	0.921887	ko00100	LJ.19993.1;evm.model.Cha10g001770;LJ.24526.1;evm.model.ChaUn8805.1	K14674+K14674+K01853+K23558
Metabolism	Biosynthesis of other secondary metabolites	Phenylpropanoid biosynthesis	0.518085	0.921887	ko00940	evm.model.Cha02g015610;evm.model.Cha07g007060;evm.model.Cha08g018740;LJ.22982.1;evm.model.Cha11g013300;LJ.23134.1;LJ.23185.1;evm.model.Cha13g009610;evm.model.Cha13g009680;evm.model.ChaUn11723.3;evm.model.ChaUn13648.3;LJ.31411.1;LJ.31744.1;evm.model.ChaUn6385.1	K00083+K00430+K00430+K01188+K06892+K05349+K00430+K00430+K00430+K00588+K00430+K09756+K05349+K00430
Metabolism	Metabolism of cofactors and vitamins	Biotin metabolism	0.539821	0.930161	ko00780	LJ.5009.1;LJ.24363.1	K09458+K00652
Metabolism	Glycan biosynthesis and metabolism	Glycosphingolipid biosynthesis - ganglio series	0.542638	0.930161	ko00604	LJ.138.1	K12373
Metabolism	Metabolism of cofactors and vitamins	Porphyrin and chlorophyll metabolism	0.545797	0.930161	ko00860	LJ.3246.4;evm.model.Cha08g014540;evm.model.ChaUn33529.1;LJ.35576.2	K02257+K01599+K01772+K01772
Metabolism	Carbohydrate metabolism	Fructose and mannose metabolism	0.561335	0.943354	ko00051	evm.model.Cha01g008070;LJ.6144.1;evm.model.Cha07g007170;evm.model.Cha09g008860;LJ.26975.1;evm.model.Cha15g000180;evm.model.ChaUn26007.1	K00847+K00966+K00850+K19355+K00895+K00863+K01623
Genetic Information Processing	Folding, sorting and degradation	Sulfur relay system	0.585278	0.970119	ko04122	evm.model.Cha01g018420	K04487
Genetic Information Processing	Transcription	RNA polymerase	0.62069	0.999585	ko03020	evm.model.Cha09g000980;evm.model.Cha10g007170;LJ.29379.1;LJ.33344.1	K03006+K03013+K03010+K03040
Genetic Information Processing	Transcription	Basal transcription factors	0.654448	0.999585	ko03022	LJ.9400.1;LJ.18717.4;evm.model.Cha14g008170;LJ.31242.1;LJ.32611.1	K14649+K03143+K10843+K03130+K03124
Metabolism	Energy metabolism	Sulfur metabolism	0.658649	0.999585	ko00920	LJ.6926.2;evm.model.Cha08g017560;LJ.33394.1	K00860+K00640+K01738
Metabolism	Biosynthesis of other secondary metabolites	Glucosinolate biosynthesis	0.659022	0.999585	ko00966	evm.model.Cha05g005110	K11821
Metabolism	Energy metabolism	Carbon fixation in photosynthetic organisms	0.670672	0.999585	ko00710	LJ.3201.6;evm.model.Cha06g007020;evm.model.Cha06g007240;evm.model.Cha06g013820;LJ.26476.3;LJ.27204.1;LJ.28278.1;LJ.30787.1;LJ.33523.1;evm.model.ChaUn26007.1;LJ.35478.1	K00028+K00615+K00927+K00029+K14454+K00927+K01783+K00028+K01783+K01623+K01783
Metabolism	Carbohydrate metabolism	Galactose metabolism	0.674082	0.999585	ko00052	LJ.870.1;evm.model.Cha07g007170;evm.model.Cha08g003270;LJ.23549.1;LJ.24456.1	K01835+K00850+K01193+K01193+K01835
Metabolism	Carbohydrate metabolism	Amino sugar and nucleotide sugar metabolism	0.676267	0.999585	ko00520	LJ.138.1;LJ.870.1;evm.model.Cha01g008070;evm.model.Cha02g007760;evm.model.Cha02g019020;LJ.6144.1;LJ.10159.1;LJ.18417.1;LJ.22811.1;LJ.24456.1;evm.model.Cha13g005530;LJ.34039.1;evm.model.ChaUn6152.3	K12373+K01835+K00847+K00326+K20547+K00966+K10046+K00326+K13648+K01835+K12449+K20547+K00975
Metabolism	Biosynthesis of other secondary metabolites	Flavonoid biosynthesis	0.677269	0.999585	ko00941	LJ.6194.3;evm.model.Cha12g001990;evm.model.ChaUn11723.3	K05278+K05277+K00588
Metabolism	Lipid metabolism	Cutin, suberine and wax biosynthesis	0.690828	0.999585	ko00073	evm.model.Cha11g008340	K15400
Metabolism	Glycan biosynthesis and metabolism	Glycosaminoglycan degradation	0.700758	0.999585	ko00531	LJ.138.1	K12373
Genetic Information Processing	Folding, sorting and degradation	Proteasome	0.713301	0.999585	ko03050	LJ.946.1;LJ.3681.1;LJ.9662.1;evm.model.Cha05g007600;evm.model.Cha08g010260;LJ.18219.1;LJ.32657.1	K03066+K02727+K03038+K03036+K03028+K03030+K03032
Environmental Information Processing	Membrane transport	ABC transporters	0.724897	0.999585	ko02010	evm.model.Cha08g016310;LJ.27111.7	K05658+K05643
Metabolism	Metabolism of other amino acids	Glutathione metabolism	0.727881	0.999585	ko00480	LJ.357.1;LJ.2319.1;LJ.9610.1;evm.model.Cha06g020370;LJ.16401.1;evm.model.Cha08g013620;LJ.17203.1;evm.model.Cha08g013670;evm.model.Cha08g013690;LJ.27173.1	K01919+K00799+K00799+K00036+K00799+K00799+K00799+K00799+K00799+K00799
Metabolism	Glycan biosynthesis and metabolism	Glycosphingolipid biosynthesis - globo and isoglobo series	0.728678	0.999585	ko00603	LJ.138.1	K12373
Metabolism	Metabolism of cofactors and vitamins	Vitamin B6 metabolism	0.728678	0.999585	ko00750	LJ.35305.1	K01733
Metabolism	Biosynthesis of other secondary metabolites	Stilbenoid, diarylheptanoid and gingerol biosynthesis	0.737395	0.999585	ko00945	evm.model.ChaUn11723.3	K00588
Metabolism	Glycan biosynthesis and metabolism	Glycosylphosphatidylinositol(GPI)-anchor biosynthesis	0.749246	0.999585	ko00563	LJ.1207.1;LJ.16684.2;LJ.29579.1	K05291+K05290+K03434
Genetic Information Processing	Translation	RNA transport	0.764393	0.999585	ko03013	LJ.1064.1;evm.model.Cha01g017470;LJ.3762.1;LJ.15733.1;LJ.15803.1;evm.model.Cha11g005970;LJ.23965.1;evm.model.Cha12g010640;LJ.24508.1;evm.model.Cha12g011710;LJ.28997.2;LJ.29109.2;LJ.29476.1;evm.model.ChaUn10859.6;LJ.32640.1;LJ.33613.1;LJ.33776.1;LJ.33799.1;LJ.36621.1;evm.model.ChaUn7209.1	K14293+K03262+K14301+K03537+K03262+K12881+K14315+K14297+K14312+K03245+K00784+K03257+K14297+K14320+K03246+K12160+K13126+K14301+K13126+K14314
Metabolism	Metabolism of other amino acids	beta-Alanine metabolism	0.782353	0.999585	ko00410	evm.model.Cha02g014200;LJ.9703.2;evm.model.Cha05g002270	K00140+K00232+K00276
Genetic Information Processing	Folding, sorting and degradation	Protein export	0.794672	0.999585	ko03060	evm.model.Cha06g006700;evm.model.Cha06g007730;LJ.32824.1;LJ.34354.1	K09481+K03110+K09481+K12948
Genetic Information Processing	Replication and repair	Base excision repair	0.795398	0.999585	ko03410	LJ.20299.2;LJ.32205.1;LJ.38206.1	K10802+K02327+K02325
Metabolism	Amino acid metabolism	Tryptophan metabolism	0.802108	0.999585	ko00380	evm.model.Cha02g005020;LJ.4820.4;LJ.5747.2;evm.model.Cha05g005110	K03781+K01426+K00837+K11821
Metabolism	Amino acid metabolism	Arginine and proline metabolism	0.826429	0.999585	ko00330	LJ.4820.4;LJ.12492.2;LJ.14853.1;LJ.26476.3	K01426+K12251+K00811+K14454
Metabolism	Amino acid metabolism	Histidine metabolism	0.839127	0.999585	ko00340	LJ.3302.1	K01590
Metabolism	Glycan biosynthesis and metabolism	Other glycan degradation	0.842995	0.999585	ko00511	LJ.138.1;LJ.28654.2	K12373+K01191
Metabolism	Amino acid metabolism	Phenylalanine, tyrosine and tryptophan biosynthesis	0.845258	0.999585	ko00400	LJ.3176.1;LJ.14853.1;evm.model.Cha09g005480;LJ.26476.3	K01736+K00811+K01626+K14454
Metabolism	Amino acid metabolism	Lysine degradation	0.854373	0.999585	ko00310	LJ.19935.3;LJ.33990.1;LJ.37783.1	K11430+K22748+K11420
Metabolism	Amino acid metabolism	Valine, leucine and isoleucine biosynthesis	0.858845	0.999585	ko00290	evm.model.Cha10g007660	K01754
Metabolism	Biosynthesis of other secondary metabolites	Monobactam biosynthesis	0.87615	0.999585	ko00261	evm.model.Cha07g007490	K00928
Metabolism	Metabolism of other amino acids	Selenocompound metabolism	0.880134	0.999585	ko00450	evm.model.Cha03g004690	K01761
Metabolism	Metabolism of terpenoids and polyketides	Monoterpenoid biosynthesis	0.880134	0.999585	ko00902	LJ.3216.1	K15095
Organismal Systems	Environmental adaptation	Circadian rhythm - plant	0.901045	0.999585	ko04712	evm.model.ChaUn10148.2;evm.model.ChaUn3716.5	K12130+K12125
Cellular Processes	Transport and catabolism	Endocytosis	0.909891	0.999585	ko04144	LJ.1639.1;LJ.2449.1;evm.model.Cha03g007680;LJ.10315.1;LJ.14843.1;LJ.14843.2;evm.model.Cha12g004160;evm.model.Cha14g003760;LJ.32173.1;evm.model.ChaUn20342.1;LJ.35646.1;LJ.36201.1	K12195+K07901+K03283+K05756+K07904+K07904+K12493+K12492+K12196+K07937+K07904+K01115
Metabolism	Carbohydrate metabolism	Pyruvate metabolism	0.918064	0.999585	ko00620	LJ.2713.2;LJ.3201.6;evm.model.Cha02g014820;evm.model.Cha06g013820;LJ.16600.2;evm.model.Cha12g002980;LJ.26461.5;LJ.28220.2;LJ.30787.1	K00161+K00028+K00873+K00029+K00873+K00016+K01759+K02160+K00028
Metabolism	Amino acid metabolism	Lysine biosynthesis	0.931274	0.999585	ko00300	evm.model.Cha07g007490	K00928
Metabolism	Carbohydrate metabolism	Citrate cycle (TCA cycle)	0.941126	0.999585	ko00020	LJ.2713.2;LJ.16135.1;evm.model.ChaUn10777.1;evm.model.ChaUn6388.6	K00161+K01647+K01647+K00030
Metabolism	Nucleotide metabolism	Pyrimidine metabolism	0.942389	0.999585	ko00240	LJ.4686.2;evm.model.Cha12g000610;LJ.30255.1;LJ.30647.2	K00876+K00940+K01465+K01510
Genetic Information Processing	Transcription	Spliceosome	0.948496	0.999585	ko03040	evm.model.Cha01g013020;evm.model.Cha02g009840;LJ.4754.1;evm.model.Cha03g007680;LJ.6361.1;evm.model.Cha06g005910;LJ.15268.1;LJ.16571.1;LJ.19571.2;evm.model.Cha11g005970;evm.model.Cha11g010450;LJ.29527.1;LJ.29906.1;LJ.33246.1;evm.model.ChaUn26786.1;LJ.35675.1	K12818+K12890+K12823+K03283+K12861+K12818+K12837+K12860+K12900+K12881+K12819+K12813+K12831+K12891+K12818+K12823
Genetic Information Processing	Folding, sorting and degradation	Ubiquitin mediated proteolysis	0.948676	0.999585	ko04120	LJ.6918.1;LJ.9483.1;LJ.11212.4;evm.model.Cha09g007290;LJ.21685.1;LJ.23131.1;LJ.27685.1;evm.model.ChaUn11650.4;LJ.31686.1;LJ.31800.1	K10583+K03347+K10580+K03875+K10581+K03869+K10571+K03869+K10144+K03869
Metabolism	Metabolism of cofactors and vitamins	Pantothenate and CoA biosynthesis	0.960619	0.999585	ko00770	LJ.13503.1	K00606
Genetic Information Processing	Translation	Aminoacyl-tRNA biosynthesis	0.968628	0.999585	ko00970	LJ.4900.1;LJ.18457.1;evm.model.Cha09g016760;LJ.31637.1;LJ.35034.1	K01872+K01872+K01870+K01881+K01866
Metabolism	Glycan biosynthesis and metabolism	N-Glycan biosynthesis	0.972566	0.999585	ko00510	LJ.3153.1;LJ.14359.9;LJ.29760.1	K05546+K07441+K01228
Metabolism	Glycan biosynthesis and metabolism	Various types of N-glycan biosynthesis	0.978967	0.999585	ko00513	LJ.138.1;LJ.14359.9	K12373+K07441
Genetic Information Processing	Translation	mRNA surveillance pathway	0.988832	0.999585	ko03015	LJ.2105.1;evm.model.Cha07g002560;evm.model.Cha11g005970;LJ.25592.1;LJ.26430.1;LJ.33776.1;LJ.36621.1;LJ.36633.1	K14411+K14404+K12881+K14411+K14376+K13126+K13126+K14408
Genetic Information Processing	Folding, sorting and degradation	Protein processing in endoplasmic reticulum	0.990714	0.999585	ko04141	LJ.3153.1;evm.model.Cha03g007680;LJ.9483.1;evm.model.Cha05g004540;evm.model.Cha06g006700;evm.model.Cha08g007100;LJ.18340.1;LJ.19650.1;LJ.21216.1;LJ.22307.1;LJ.29760.1;LJ.32824.1;evm.model.ChaUn2447.3;LJ.34777.1;LJ.36401.1;LJ.36532.1	K05546+K03283+K03347+K10666+K09481+K14003+K14007+K09518+K10839+K13993+K01228+K09481+K04523+K10839+K09487+K13993
Genetic Information Processing	Folding, sorting and degradation	SNARE interactions in vesicular transport	0.991007	0.999585	ko04130	evm.model.ChaUn15563.1	K08486
Genetic Information Processing	Translation	Ribosome biogenesis in eukaryotes	0.995699	0.999585	ko03008	LJ.10972.1;LJ.15733.1;LJ.20030.10;LJ.32938.1	K14574+K03537+K14568+K14574
Genetic Information Processing	Translation	Ribosome	0.999585	0.999585	ko03010	evm.model.Cha02g002140;LJ.5303.1;LJ.12280.1;LJ.13443.1;LJ.18201.2;LJ.19395.2;LJ.20827.1;evm.model.Cha11g009250;LJ.31182.2;LJ.35202.1;evm.model.ChaUn7122.2	K02889+K02916+K02906+K02946+K02871+K02958+K02955+K02879+K02990+K02912+K02988
