# Supplementary material for: Genome-wide analysis of long non-coding RNAs (lncRNAs) in tea plants (Camellia sinensis) lateral roots in response to nitrogen application
Source: Front Plant Sci. 2023 Feb 24;14:1080427. doi: 10.3389/fpls.2023.1080427 (PMC9998519; doi:10.3389/fpls.2023.1080427)
Supplement: Supplementary file 13 [file Table_13.xls]

## Sheet: Sheet1
KEGG_A_class	KEGG_B_class	Pathway	Pvalue	Qvalue	Pathway ID	Genes	K_IDs
Genetic Information Processing	Folding, sorting and degradation	Sulfur relay system	0.00349092	0.221264	ko04122	LJ.861.1;evm.model.Cha11g013260;evm.model.ChaUn11975.1;LJ.31923.1	K11996+K03635+K12161+K11996
Metabolism	Global and overview maps	Metabolic pathways	0.00368773	0.221264	ko01100	LJ.60.1;LJ.729.1;evm.model.Cha01g007330;LJ.848.1;evm.model.Cha01g011560;evm.model.Cha01g014790;evm.model.Cha01g016710;LJ.2034.1;evm.model.Cha01g018930;LJ.2083.1;LJ.2129.5;LJ.2346.1;LJ.2561.1;evm.model.Cha01g025250;LJ.2831.1;evm.model.Cha02g002340;LJ.3062.1;evm.model.Cha02g003050;evm.model.Cha02g003160;LJ.3503.1;evm.model.Cha02g006480;LJ.3925.2;evm.model.Cha02g010090;LJ.4020.3;evm.model.Cha02g0110…	K00036+K00850+K01736+K00606+K10807+K05546+K02641+K00558+K01455+K01895+K15634+K01611+K00434+K00876+K01792+K01919+K08679+K01051+K02134+K00654+K00606+K01051+K01051+K18819+K00789+K01179+K00991+K00558+K05284+K01897+K22935+K01803+K00030+K00726+K00028+K01183+K03787+K02265+K11430+K01785+K03934+K00430+K00434+K00232+K00430+K00276+K00276+K00605+K08679+K01251+K11420+K01649+K19355+K01595+K00640+K00799+K00434+…
Metabolism	Carbohydrate metabolism	Pyruvate metabolism	0.00976978	0.260924	ko00620	LJ.2083.1;LJ.5345.3;evm.model.Cha05g006510;evm.model.Cha05g011220;evm.model.Cha07g009810;LJ.16393.9;LJ.16484.2;LJ.16485.1;LJ.16632.1;LJ.19724.1;evm.model.Cha14g010860;evm.model.ChaUn11424.1;LJ.30789.1;evm.model.ChaUn15902.4;LJ.32769.1;LJ.32769.3;evm.model.ChaUn21151.2;evm.model.ChaUn25918.2	K01895+K00028+K01649+K01595+K00627+K11262+K00873+K00627+K02160+K00128+K00029+K00873+K00028+K00026+K00028+K00028+K00025+K00051
Metabolism	Global and overview maps	Carbon metabolism	0.0105948	0.260924	ko01200	LJ.60.1;LJ.729.1;evm.model.Cha01g018930;LJ.2083.1;LJ.2129.5;evm.model.Cha02g018040;LJ.4920.2;LJ.5345.3;LJ.9704.1;LJ.10209.1;evm.model.Cha05g011220;evm.model.Cha05g015240;evm.model.Cha06g004370;LJ.13138.1;LJ.13626.1;evm.model.Cha07g009810;LJ.16484.2;LJ.16485.1;LJ.16632.1;evm.model.Cha08g018810;LJ.18488.1;LJ.19943.1;LJ.22692.4;LJ.23787.1;evm.model.Cha12g005780;LJ.26027.1;evm.model.Cha14g010860;LJ.2…	K00036+K00850+K01455+K01895+K15634+K01803+K00030+K00028+K00232+K00605+K01595+K00640+K00297+K05605+K01689+K00627+K00873+K00627+K02160+K00134+K01810+K00121+K00121+K00855+K00281+K00058+K00029+K00134+K11517+K00873+K00028+K00026+K00028+K00028+K00927+K00025+K00051+K00640
Metabolism	Global and overview maps	Biosynthesis of secondary metabolites	0.0108719	0.260924	ko01110	LJ.60.1;LJ.729.1;evm.model.Cha01g007330;LJ.848.1;LJ.2083.1;LJ.2129.5;LJ.2831.1;evm.model.Cha02g006480;evm.model.Cha02g011020;LJ.4113.1;evm.model.Cha02g018040;LJ.4920.2;LJ.5596.1;LJ.6379.1;LJ.6389.2;LJ.6647.2;evm.model.Cha04g019040;LJ.9704.1;evm.model.Cha04g022450;evm.model.Cha05g002260;evm.model.Cha05g002340;LJ.10209.1;evm.model.Cha05g006510;evm.model.Cha05g015240;LJ.11922.1;LJ.12344.1;LJ.13626.1…	K00036+K00850+K01736+K00606+K01895+K15634+K01792+K00606+K00789+K00991+K01803+K00030+K03787+K01785+K23452+K00430+K13496+K00232+K00430+K00276+K00276+K00605+K01649+K00640+K00487+K05894+K01689+K10525+K00228+K22395+K00993+K00627+K15086+K05933+K01214+K00606+K01736+K11262+K00873+K00627+K02160+K00815+K00430+K05350+K00134+K12657+K01810+K15397+K00760+K05933+K01115+K08099+K00052+K00128+K01640+K00121+K00827+…
Metabolism	Energy metabolism	Photosynthesis	0.0206902	0.386531	ko00195	evm.model.Cha01g016710;evm.model.Cha05g008460;evm.model.Cha10g014230;evm.model.ChaUn34688.1;evm.model.ChaUn4943.2;evm.model.ChaUn7368.5	K02641+K08902+K02723+K02705+K08901+K02111
Metabolism	Metabolism of other amino acids	Glutathione metabolism	0.0255105	0.386531	ko00480	LJ.60.1;evm.model.Cha01g011560;LJ.2561.1;evm.model.Cha02g002340;LJ.9481.1;LJ.11714.1;evm.model.Cha06g000940;evm.model.Cha06g010870;LJ.17203.5;evm.model.Cha10g004850;LJ.22238.2;LJ.29900.3;LJ.31264.1;evm.model.ChaUn19400.1;evm.model.ChaUn4653.1	K00036+K10807+K00434+K01919+K00434+K00799+K00434+K00799+K00799+K00799+K00799+K00799+K01256+K00799+K01255
Metabolism	Amino acid metabolism	Cysteine and methionine metabolism	0.0264065	0.386531	ko00270	LJ.2034.1;LJ.2346.1;evm.model.Cha02g002340;evm.model.Cha02g011020;LJ.4136.1;evm.model.Cha05g005560;evm.model.Cha05g015240;evm.model.Cha07g014750;LJ.16830.1;evm.model.Cha09g007620;LJ.20220.1;LJ.26027.1;LJ.30393.2;evm.model.ChaUn15902.4;evm.model.ChaUn21151.2;LJ.37273.1	K00558+K01611+K01919+K00789+K00558+K01251+K00640+K05933+K00815+K05933+K00827+K00058+K05396+K00026+K00025+K00640
Metabolism	Carbohydrate metabolism	Glycolysis / Gluconeogenesis	0.0319896	0.386531	ko00010	LJ.729.1;LJ.2083.1;LJ.2129.5;LJ.2831.1;evm.model.Cha02g018040;LJ.6379.1;LJ.13626.1;evm.model.Cha07g009810;LJ.16484.2;LJ.16485.1;evm.model.Cha08g018810;LJ.18488.1;LJ.19724.1;LJ.19943.1;LJ.22692.4;LJ.28583.1;evm.model.ChaUn11424.1;LJ.33256.1;LJ.33368.1	K00850+K01895+K15634+K01792+K01803+K01785+K01689+K00627+K00873+K00627+K00134+K01810+K00128+K00121+K00121+K00134+K00873+K01568+K00927
Metabolism	Metabolism of other amino acids	beta-Alanine metabolism	0.0322109	0.386531	ko00410	LJ.9704.1;evm.model.Cha05g002260;evm.model.Cha05g002340;LJ.13138.1;LJ.19724.1;LJ.20666.1;LJ.24657.4	K00232+K00276+K00276+K05605+K00128+K13366+K01580
Metabolism	Amino acid metabolism	Arginine and proline metabolism	0.0607534	0.654106	ko00330	LJ.2346.1;LJ.18167.1;LJ.19724.1;LJ.20666.1;LJ.25030.1;LJ.26108.1;LJ.26110.2;LJ.28358.1	K01611+K12657+K00128+K13366+K00286+K01259+K01259+K00294
Metabolism	Energy metabolism	Carbon fixation in photosynthetic organisms	0.0654106	0.654106	ko00710	evm.model.Cha02g018040;LJ.5345.3;evm.model.Cha05g011220;evm.model.Cha08g018810;LJ.23787.1;evm.model.Cha14g010860;LJ.28583.1;LJ.30789.1;evm.model.ChaUn15902.4;LJ.32769.1;LJ.32769.3;LJ.33368.1;evm.model.ChaUn21151.2;evm.model.ChaUn25918.2	K01803+K00028+K01595+K00134+K00855+K00029+K00134+K00028+K00026+K00028+K00028+K00927+K00025+K00051
Metabolism	Metabolism of cofactors and vitamins	One carbon pool by folate	0.0801057	0.681145	ko00670	LJ.10209.1;evm.model.Cha06g004370;LJ.23588.1;LJ.28870.1	K00605+K00297+K01433+K01433
Metabolism	Carbohydrate metabolism	Pentose and glucuronate interconversions	0.0836509	0.681145	ko00040	evm.model.Cha02g003050;LJ.3925.2;evm.model.Cha02g010090;LJ.4755.1;evm.model.Cha07g013750;evm.model.Cha10g014220;evm.model.Cha13g000540;evm.model.ChaUn10988.1	K01051+K01051+K01051+K22935+K01051+K01728+K01728+K01051
Metabolism	Metabolism of cofactors and vitamins	Pantothenate and CoA biosynthesis	0.0851431	0.681145	ko00770	LJ.848.1;evm.model.Cha02g006480;LJ.16262.1;LJ.21803.1;LJ.32976.1	K00606+K00606+K00606+K00859+K00606
Metabolism	Lipid metabolism	Ether lipid metabolism	0.10061	0.717429	ko00565	LJ.14494.1;LJ.18734.1;LJ.23111.1;evm.model.Cha12g004610;LJ.28569.1;LJ.33399.1	K00993+K01115+K13510+K01115+K01115+K13510
Metabolism	Metabolism of other amino acids	Phosphonate and phosphinate metabolism	0.101636	0.717429	ko00440	LJ.14139.2;LJ.14494.1	K00968+K00993
Metabolism	Lipid metabolism	Synthesis and degradation of ketone bodies	0.13276	0.885065	ko00072	evm.model.Cha09g017630;evm.model.Cha14g007510	K01640+K01641
Metabolism	Biosynthesis of other secondary metabolites	Phenylpropanoid biosynthesis	0.143078	0.903652	ko00940	LJ.6647.2;evm.model.Cha04g022450;LJ.11922.1;evm.model.Cha07g002250;evm.model.Cha08g011780;LJ.17370.2;evm.model.Cha10g008460;evm.model.Cha13g003340;evm.model.Cha13g003350;evm.model.Cha13g009600;LJ.31747.1;evm.model.ChaUn3523.2;evm.model.ChaUn7741.1;LJ.37567.1	K00430+K00430+K00487+K22395+K00430+K05350+K18368+K00430+K00430+K00430+K05349+K00430+K00083+K00083
Genetic Information Processing	Folding, sorting and degradation	Proteasome	0.150701	0.904208	ko03050	LJ.5521.1;LJ.11792.2;LJ.12996.1;LJ.14122.2;evm.model.Cha12g007130;LJ.24121.1;LJ.27793.1;LJ.27795.1;evm.model.Cha15g011650	K03037+K03033+K03063+K02728+K03066+K02732+K03031+K03031+K03061
Metabolism	Metabolism of cofactors and vitamins	Porphyrin and chlorophyll metabolism	0.158331	0.904749	ko00860	LJ.14104.1;evm.model.Cha09g014980;evm.model.Cha11g012390;evm.model.ChaUn14930.2;evm.model.ChaUn5380.2	K00228+K08099+K03404+K00218+K02492
Metabolism	Amino acid metabolism	Valine, leucine and isoleucine biosynthesis	0.168491	0.919041	ko00290	evm.model.Cha05g006510;LJ.19545.1;evm.model.ChaUn5125.1	K01649+K00052+K21360
Metabolism	Carbohydrate metabolism	Ascorbate and aldarate metabolism	0.177729	0.927281	ko00053	LJ.2561.1;LJ.9481.1;evm.model.Cha06g000940;LJ.19724.1;evm.model.Cha11g013590	K00434+K00434+K00434+K00128+K00423
Organismal Systems	Environmental adaptation	Plant-pathogen interaction	0.226924	0.961375	ko04626	LJ.2639.1;LJ.2859.1;evm.model.Cha02g012300;LJ.4284.1;evm.model.Cha02g013480;LJ.10737.3;LJ.11422.1;LJ.11431.1;evm.model.Cha06g014750;evm.model.Cha09g002770;evm.model.Cha09g006290;evm.model.Cha12g004860;evm.model.Cha13g001620;evm.model.Cha13g004940;LJ.25375.1;LJ.25979.1;LJ.26520.1;LJ.29685.1;LJ.29833.1;evm.model.ChaUn10959.3;LJ.31751.1	K13412+K13425+K13459+K13414+K13416+K13459+K13457+K13457+K13448+K13448+K15397+K13457+K13448+K05391+K05391+K13412+K13412+K13412+K13448+K13448+K13457
Metabolism	Biosynthesis of other secondary metabolites	Isoquinoline alkaloid biosynthesis	0.228975	0.961375	ko00950	evm.model.Cha05g002260;evm.model.Cha05g002340;LJ.16830.1	K00276+K00276+K00815
Metabolism	Carbohydrate metabolism	Propanoate metabolism	0.271776	0.961375	ko00640	LJ.2083.1;LJ.9704.1;LJ.13138.1;LJ.16393.9;LJ.16632.1	K01895+K00232+K05605+K11262+K02160
Metabolism	Carbohydrate metabolism	Butanoate metabolism	0.279831	0.961375	ko00650	evm.model.Cha09g017630;LJ.24657.4;evm.model.Cha14g007510	K01640+K01580+K01641
Metabolism	Metabolism of cofactors and vitamins	Nicotinate and nicotinamide metabolism	0.286274	0.961375	ko00760	LJ.5596.1;evm.model.Cha08g014220;LJ.21922.1	K03787+K00858+K00858
Metabolism	Biosynthesis of other secondary metabolites	Caffeine metabolism	0.301283	0.961375	ko00232	LJ.21878.3	K00106
Metabolism	Nucleotide metabolism	Purine metabolism	0.313501	0.961375	ko00230	evm.model.Cha01g011560;LJ.5596.1;LJ.16484.2;LJ.18523.1;evm.model.Cha10g013820;LJ.21755.1;LJ.21878.3;LJ.27123.1;LJ.29834.1;evm.model.ChaUn11424.1;LJ.38264.1	K10807+K03787+K00873+K00760+K01488+K00951+K00106+K00759+K00939+K00873+K00951
Metabolism	Amino acid metabolism	Tyrosine metabolism	0.317646	0.961375	ko00350	evm.model.Cha05g002260;evm.model.Cha05g002340;LJ.16830.1;LJ.19943.1;LJ.22692.4	K00276+K00276+K00815+K00121+K00121
Metabolism	Metabolism of other amino acids	Taurine and hypotaurine metabolism	0.317792	0.961375	ko00430	LJ.24657.4	K01580
Metabolism	Metabolism of terpenoids and polyketides	Limonene and pinene degradation	0.317792	0.961375	ko00903	LJ.19724.1	K00128
Metabolism	Global and overview maps	Biosynthesis of amino acids	0.321976	0.961375	ko01230	LJ.729.1;evm.model.Cha01g007330;LJ.2129.5;evm.model.Cha02g011020;evm.model.Cha02g018040;LJ.4920.2;evm.model.Cha05g006510;evm.model.Cha05g015240;LJ.13626.1;evm.model.Cha08g006020;LJ.16484.2;LJ.16830.1;evm.model.Cha08g018810;LJ.18167.1;LJ.19545.1;LJ.25030.1;LJ.26027.1;LJ.28583.1;evm.model.ChaUn11424.1;LJ.32744.2;LJ.33368.1;LJ.33610.1;evm.model.ChaUn26279.1;LJ.37273.1	K00850+K01736+K15634+K00789+K01803+K00030+K01649+K00640+K01689+K01736+K00873+K00815+K00134+K12657+K00052+K00286+K00058+K00134+K00873+K00800+K00927+K14682+K01586+K00640
Metabolism	Amino acid metabolism	Glycine, serine and threonine metabolism	0.323846	0.961375	ko00260	LJ.2129.5;evm.model.Cha05g002260;evm.model.Cha05g002340;LJ.10209.1;LJ.20220.1;evm.model.Cha12g005780;LJ.26027.1	K15634+K00276+K00276+K00605+K00827+K00281+K00058
Metabolism	Carbohydrate metabolism	Glyoxylate and dicarboxylate metabolism	0.340783	0.961375	ko00630	evm.model.Cha01g018930;LJ.2083.1;LJ.10209.1;LJ.23588.1;evm.model.Cha12g005780;LJ.28870.1;LJ.29173.39;evm.model.ChaUn15902.4;evm.model.ChaUn21151.2	K01455+K01895+K00605+K01433+K00281+K01433+K11517+K00026+K00025
Metabolism	Biosynthesis of other secondary metabolites	Flavone and flavonol biosynthesis	0.349654	0.961375	ko00944	LJ.35255.1	K05280
Metabolism	Biosynthesis of other secondary metabolites	Biosynthesis of various secondary metabolites - part 2	0.349654	0.961375	ko00998	evm.model.Cha12g005020	K21568
Metabolism	Biosynthesis of other secondary metabolites	Tropane, piperidine and pyridine alkaloid biosynthesis	0.357485	0.961375	ko00960	evm.model.Cha05g002260;evm.model.Cha05g002340;LJ.16830.1	K00276+K00276+K00815
Metabolism	Carbohydrate metabolism	Amino sugar and nucleotide sugar metabolism	0.363167	0.961375	ko00520	LJ.3062.1;LJ.5449.1;evm.model.Cha05g005520;evm.model.Cha07g003320;LJ.18488.1;LJ.20507.6;evm.model.Cha13g005910;evm.model.Cha14g007410;LJ.30155.1;evm.model.ChaUn15359.2;evm.model.ChaUn22491.1;LJ.35037.1	K08679+K01183+K08679+K15920+K01810+K08678+K13648+K12451+K13648+K17497+K01183+K17497
Genetic Information Processing	Folding, sorting and degradation	Protein export	0.369061	0.961375	ko03060	LJ.5798.3;LJ.13488.1;evm.model.Cha07g003960;LJ.27386.9;evm.model.Cha14g013200	K03106+K10956+K09490+K09490+K13280
Metabolism	Lipid metabolism	Sphingolipid metabolism	0.389645	0.961375	ko00600	LJ.3503.1;LJ.15248.1;LJ.24779.4	K00654+K04712+K07407
Genetic Information Processing	Folding, sorting and degradation	Protein processing in endoplasmic reticulum	0.390434	0.961375	ko04141	LJ.782.1;evm.model.Cha01g014790;LJ.2198.1;LJ.4164.1;LJ.6668.1;evm.model.Cha04g019030;LJ.11918.1;LJ.12995.1;LJ.13488.1;evm.model.Cha07g003960;LJ.15478.1;LJ.17061.1;evm.model.Cha10g004840;LJ.21996.1;evm.model.Cha11g013990;evm.model.Cha11g014080;LJ.25786.1;LJ.27386.9;LJ.30099.1;LJ.30898.1;evm.model.ChaUn20700.1	K10636+K05546+K10666+K03094+K07953+K13525+K11718+K03868+K10956+K09490+K11718+K14012+K11863+K10976+K13993+K12668+K03347+K09490+K01456+K07953+K03237
Metabolism	Metabolism of cofactors and vitamins	Ubiquinone and other terpenoid-quinone biosynthesis	0.395219	0.961375	ko00130	LJ.11922.1;LJ.16830.1;LJ.33631.1;LJ.34086.1	K00487+K00815+K17872+K05928
Metabolism	Carbohydrate metabolism	Galactose metabolism	0.406556	0.961375	ko00052	LJ.729.1;LJ.4020.3;LJ.6379.1;LJ.24779.4;evm.model.ChaUn361.20	K00850+K18819+K01785+K07407+K06617
Metabolism	Carbohydrate metabolism	C5-Branched dibasic acid metabolism	0.422963	0.961375	ko00660	LJ.19545.1	K00052
Metabolism	Lipid metabolism	Glycerophospholipid metabolism	0.434064	0.961375	ko00564	LJ.14139.2;LJ.14494.1;LJ.18734.1;LJ.23111.1;evm.model.Cha12g004610;LJ.23939.1;LJ.28569.1;LJ.29749.1;LJ.33399.1;LJ.34932.1	K00968+K00993+K01115+K13510+K01115+K00901+K01115+K00901+K13510+K00901
Metabolism	Amino acid metabolism	Valine, leucine and isoleucine degradation	0.448376	0.961375	ko00280	LJ.13138.1;LJ.19724.1;evm.model.Cha09g017630;LJ.20220.1;evm.model.Cha14g007510	K05605+K00128+K01640+K00827+K01641
Metabolism	Lipid metabolism	Fatty acid degradation	0.452981	0.961375	ko00071	evm.model.Cha02g016930;LJ.9704.1;LJ.19724.1;LJ.19943.1;LJ.22692.4	K01897+K00232+K00128+K00121+K00121
Metabolism	Amino acid metabolism	Lysine degradation	0.458591	0.961375	ko00310	LJ.5812.1;LJ.10505.1;LJ.19724.1;LJ.24410.1	K11430+K11420+K00128+K11420
Environmental Information Processing	Signal transduction	MAPK signaling pathway - plant	0.460447	0.961375	ko04016	LJ.215.3;LJ.413.1;evm.model.Cha01g004420;LJ.2859.1;LJ.4284.1;evm.model.Cha02g013480;evm.model.Cha03g012700;evm.model.Cha05g003540;evm.model.Cha08g002360;LJ.31694.1;LJ.36264.1	K14510+K20718+K14497+K13425+K13414+K13416+K20604+K14509+K20606+K17686+K14498
Metabolism	Carbohydrate metabolism	Citrate cycle (TCA cycle)	0.464512	0.961375	ko00020	LJ.4920.2;evm.model.Cha07g009810;LJ.16485.1;evm.model.ChaUn15902.4;evm.model.ChaUn21151.2;evm.model.ChaUn13580.1	K00030+K00627+K00627+K00026+K00025+K01648
Metabolism	Biosynthesis of other secondary metabolites	Flavonoid biosynthesis	0.470951	0.961375	ko00941	LJ.11922.1;LJ.35255.1;evm.model.ChaUn4699.1	K00487+K05280+K05278
Metabolism	Lipid metabolism	Linoleic acid metabolism	0.500135	0.961375	ko00591	LJ.1410.1	K15718
Metabolism	Amino acid metabolism	Phenylalanine metabolism	0.506829	0.961375	ko00360	evm.model.Cha05g002260;evm.model.Cha05g002340;LJ.16830.1	K00276+K00276+K00815
Metabolism	Energy metabolism	Photosynthesis - antenna proteins	0.523499	0.961375	ko00196	LJ.14357.1	K08912
Organismal Systems	Environmental adaptation	Circadian rhythm - plant	0.541404	0.961375	ko04712	LJ.3083.1;evm.model.Cha09g017480;LJ.26746.1	K03115+K12121+K12125
Metabolism	Biosynthesis of other secondary metabolites	Glucosinolate biosynthesis	0.545774	0.961375	ko00966	evm.model.ChaUn5125.1	K21360
Metabolism	Lipid metabolism	Fatty acid biosynthesis	0.548828	0.961375	ko00061	evm.model.Cha02g016930;LJ.16393.9;LJ.16632.1;LJ.31500.1	K01897+K11262+K02160+K00059
Genetic Information Processing	Replication and repair	Homologous recombination	0.553614	0.961375	ko03440	LJ.26684.3;evm.model.Cha15g002710;LJ.30082.1;evm.model.ChaUn36479.1	K03553+K07466+K10875+K10880
Metabolism	Global and overview maps	2-Oxocarboxylic acid metabolism	0.555125	0.961375	ko01210	LJ.4920.2;evm.model.Cha05g006510;LJ.19545.1;LJ.33610.1;evm.model.ChaUn5125.1	K00030+K01649+K00052+K14682+K21360
Metabolism	Energy metabolism	Nitrogen metabolism	0.558161	0.961375	ko00910	evm.model.Cha01g018930;evm.model.Cha02g004940;evm.model.Cha06g016450	K01455+K02575+K02575
Cellular Processes	Transport and catabolism	Autophagy - other eukaryotes	0.563105	0.961375	ko04136	LJ.11453.2;evm.model.Cha08g016870;LJ.19910.4;evm.model.Cha15g006590	K08341+K08341+K08266+K08337
Genetic Information Processing	Translation	Aminoacyl-tRNA biosynthesis	0.579883	0.961375	ko00970	evm.model.Cha01g004540;LJ.5736.1;LJ.28392.1;LJ.29641.1;LJ.31553.1;LJ.34416.1;evm.model.ChaUn7507.1	K01892+K01889+K01872+K01887+K01881+K22503+K01887
Metabolism	Carbohydrate metabolism	Fructose and mannose metabolism	0.596543	0.961375	ko00051	LJ.729.1;evm.model.Cha02g018040;evm.model.Cha05g007970;evm.model.ChaUn15359.2;LJ.35037.1	K00850+K01803+K19355+K17497+K17497
Genetic Information Processing	Replication and repair	Mismatch repair	0.600997	0.961375	ko03430	LJ.2562.1;evm.model.Cha15g002710;LJ.35833.1	K08735+K07466+K08734
Metabolism	Glycan biosynthesis and metabolism	Other types of O-glycan biosynthesis	0.606556	0.961375	ko00514	evm.model.Cha02g017060	K20783
Genetic Information Processing	Transcription	RNA polymerase	0.61127	0.961375	ko03020	LJ.1610.2;evm.model.Cha11g000190;evm.model.ChaUn125.15	K03016+K03006+K03043
Metabolism	Glycan biosynthesis and metabolism	Glycosphingolipid biosynthesis - globo and isoglobo series	0.615866	0.961375	ko00603	LJ.24779.4	K07407
Metabolism	Biosynthesis of other secondary metabolites	Stilbenoid, diarylheptanoid and gingerol biosynthesis	0.624957	0.961375	ko00945	LJ.11922.1	K00487
Metabolism	Amino acid metabolism	Phenylalanine, tyrosine and tryptophan biosynthesis	0.634843	0.961375	ko00400	evm.model.Cha01g007330;evm.model.Cha08g006020;LJ.16830.1;LJ.32744.2	K01736+K01736+K00815+K00800
Metabolism	Lipid metabolism	Glycerolipid metabolism	0.639516	0.961375	ko00561	LJ.19724.1;LJ.23939.1;LJ.24779.4;LJ.29749.1;LJ.34932.1	K00128+K00901+K07407+K00901+K00901
Metabolism	Global and overview maps	Fatty acid metabolism	0.647018	0.961375	ko01212	evm.model.Cha02g016930;LJ.9704.1;LJ.16393.9;LJ.16632.1;LJ.31500.1	K01897+K00232+K11262+K02160+K00059
Metabolism	Lipid metabolism	alpha-Linolenic acid metabolism	0.650571	0.961375	ko00592	LJ.9704.1;LJ.12344.1;evm.model.Cha06g019480	K00232+K05894+K10525
Cellular Processes	Transport and catabolism	Endocytosis	0.687392	0.961375	ko04144	LJ.1869.1;LJ.2576.2;LJ.10284.2;evm.model.Cha07g007750;evm.model.Cha08g004590;LJ.18734.1;LJ.21684.1;evm.model.Cha12g004610;LJ.28569.1;LJ.32497.1;LJ.36189.1	K12492+K07937+K05758+K12483+K04646+K01115+K01528+K01115+K01115+K12492+K12196
Genetic Information Processing	Replication and repair	DNA replication	0.704068	0.961375	ko03030	evm.model.Cha01g019480;evm.model.Cha11g003180;evm.model.Cha15g002710	K02320+K02326+K07466
Metabolism	Lipid metabolism	Fatty acid elongation	0.704856	0.961375	ko00062	evm.model.Cha09g006290	K15397
Genetic Information Processing	Transcription	Spliceosome	0.705519	0.961375	ko03040	evm.model.Cha01g012240;LJ.2228.2;LJ.3982.1;LJ.9619.1;LJ.11223.1;LJ.11776.1;LJ.15269.1;LJ.17773.1;LJ.23076.4;evm.model.Cha12g000070;LJ.24104.1;LJ.24179.1;LJ.25801.3;LJ.26400.2;evm.model.ChaUn33821.1	K12881+K11093+K12848+K12741+K12741+K12862+K12837+K12854+K12741+K12818+K12819+K12842+K12890+K12842+K12818
Metabolism	Metabolism of other amino acids	Cyanoamino acid metabolism	0.712349	0.961375	ko00460	evm.model.Cha01g018930;LJ.17370.2;LJ.31747.1	K01455+K05350+K05349
Metabolism	Energy metabolism	Sulfur metabolism	0.712961	0.961375	ko00920	evm.model.Cha05g015240;LJ.37273.1	K00640+K00640
Genetic Information Processing	Translation	RNA transport	0.715507	0.961375	ko03013	evm.model.Cha01g012240;LJ.6522.2;evm.model.Cha04g020810;evm.model.Cha05g010630;LJ.15227.1;LJ.16064.1;LJ.17569.1;LJ.23644.5;LJ.27918.22;LJ.28364.1;LJ.29449.1;evm.model.ChaUn15406.1;evm.model.ChaUn20700.1;LJ.33776.2;evm.model.ChaUn4340.1	K12881+K03245+K03248+K14300+K14309+K14317+K03247+K03260+K18213+K14320+K14290+K02516+K03237+K13126+K14312
Metabolism	Lipid metabolism	Biosynthesis of unsaturated fatty acids	0.718669	0.961375	ko01040	LJ.9704.1	K00232
Cellular Processes	Transport and catabolism	Peroxisome	0.72076	0.961375	ko04146	evm.model.Cha02g016930;LJ.9704.1;evm.model.Cha07g004250;evm.model.Cha09g017630;LJ.21878.3;LJ.25432.1;LJ.29173.39	K01897+K00232+K13341+K01640+K00106+K04565+K11517
Metabolism	Metabolism of terpenoids and polyketides	Terpenoid backbone biosynthesis	0.728375	0.961375	ko00900	LJ.4113.1;evm.model.Cha14g007510;LJ.32285.1	K00991+K01641+K01597
Metabolism	Amino acid metabolism	Histidine metabolism	0.73819	0.961375	ko00340	LJ.19724.1	K00128
Metabolism	Metabolism of cofactors and vitamins	Biotin metabolism	0.73819	0.961375	ko00780	LJ.31500.1	K00059
Metabolism	Metabolism of terpenoids and polyketides	Sesquiterpenoid and triterpenoid biosynthesis	0.756359	0.961375	ko00909	LJ.27493.1	K00511
Metabolism	Glycan biosynthesis and metabolism	N-Glycan biosynthesis	0.7602	0.961375	ko00510	evm.model.Cha01g014790;LJ.4951.1;evm.model.Cha06g016200;evm.model.Cha11g014080	K05546+K00726+K00737+K12668
Metabolism	Metabolism of terpenoids and polyketides	Zeatin biosynthesis	0.761868	0.961375	ko00908	LJ.6389.2;evm.model.Cha04g019040;evm.model.ChaUn14558.5	K23452+K13496+K23452
Metabolism	Lipid metabolism	Steroid biosynthesis	0.762983	0.961375	ko00100	LJ.24882.1;LJ.27493.1	K23558+K00511
Cellular Processes	Transport and catabolism	Phagosome	0.767858	0.961375	ko04145	LJ.4464.1;evm.model.Cha05g007570;LJ.13488.1;evm.model.Cha13g002560;LJ.29263.1;LJ.35130.1	K07374+K04392+K10956+K07375+K02145+K02145
Metabolism	Energy metabolism	Oxidative phosphorylation	0.772996	0.961375	ko00190	evm.model.Cha02g003160;LJ.5764.2;LJ.6512.1;LJ.15709.8;evm.model.Cha10g003100;LJ.29263.1;LJ.34339.1;LJ.35130.1;evm.model.ChaUn7368.5	K02134+K02265+K03934+K03939+K03945+K02145+K01507+K02145+K02111
Metabolism	Metabolism of cofactors and vitamins	Riboflavin metabolism	0.77327	0.961375	ko00740	LJ.35076.1	K00793
Metabolism	Carbohydrate metabolism	Starch and sucrose metabolism	0.775116	0.961375	ko00500	evm.model.Cha02g011510;LJ.16027.1;LJ.17370.2;LJ.18488.1;evm.model.Cha14g014220;LJ.31747.1;LJ.34164.1;evm.model.ChaUn34170.1;LJ.37409.2	K01179+K01214+K05350+K01810+K01214+K05349+K01176+K01214+K00695
Metabolism	Metabolism of other amino acids	Selenocompound metabolism	0.789011	0.961375	ko00450	LJ.26150.1	K00384
Metabolism	Metabolism of terpenoids and polyketides	Monoterpenoid biosynthesis	0.789011	0.961375	ko00902	evm.model.Cha07g012950	K15086
Metabolism	Metabolism of cofactors and vitamins	Folate biosynthesis	0.794012	0.961375	ko00790	evm.model.Cha11g013260	K03635
Metabolism	Nucleotide metabolism	Pyrimidine metabolism	0.801056	0.961375	ko00240	evm.model.Cha01g011560;evm.model.Cha01g025250;LJ.5596.1;LJ.31649.1	K10807+K00876+K03787+K00876
Genetic Information Processing	Translation	mRNA surveillance pathway	0.812734	0.961375	ko03015	evm.model.Cha01g012240;evm.model.Cha02g004150;LJ.21138.1;LJ.21847.1;LJ.33776.2;LJ.34021.1;LJ.34286.1;evm.model.ChaUn4400.1;LJ.36280.1	K12881+K11583+K14376+K03456+K13126+K14376+K14376+K14402+K03267
Genetic Information Processing	Replication and repair	Base excision repair	0.818915	0.961375	ko03410	evm.model.Cha11g003180;LJ.27375.1	K02326+K10773
Environmental Information Processing	Signal transduction	Plant hormone signal transduction	0.825197	0.961375	ko04075	LJ.215.3;evm.model.Cha01g004420;evm.model.Cha02g013480;LJ.9413.1;evm.model.Cha05g003540;evm.model.Cha05g009180;LJ.12229.1;evm.model.Cha09g014630;LJ.21431.1;evm.model.Cha10g015140;LJ.30700.1;LJ.36264.1;evm.model.ChaUn7157.1	K14510+K14497+K13416+K14488+K14509+K14487+K14500+K14484+K14492+K14487+K14494+K14498+K14484
Genetic Information Processing	Replication and repair	Nucleotide excision repair	0.827067	0.961375	ko03420	LJ.12995.1;evm.model.Cha11g003180;evm.model.Cha15g002710	K03868+K02326+K07466
Genetic Information Processing	Folding, sorting and degradation	RNA degradation	0.844482	0.961375	ko03018	LJ.729.1;LJ.13626.1;evm.model.Cha11g002900;LJ.24922.2;evm.model.Cha13g004380;LJ.26511.1;LJ.33776.2;evm.model.ChaUn6069.3	K00850+K01689+K12581+K12604+K14442+K14442+K13126+K04077
Environmental Information Processing	Signal transduction	Phosphatidylinositol signaling system	0.845121	0.961375	ko04070	LJ.23939.1;LJ.29749.1;LJ.34932.1;evm.model.ChaUn13598.1	K00901+K00901+K00901+K01092
Metabolism	Amino acid metabolism	Alanine, aspartate and glutamate metabolism	0.847565	0.961375	ko00250	LJ.20220.1;LJ.24657.4;LJ.28358.1	K00827+K01580+K00294
Environmental Information Processing	Membrane transport	ABC transporters	0.849215	0.961375	ko02010	LJ.20678.3	K05658
Metabolism	Amino acid metabolism	Lysine biosynthesis	0.859693	0.962525	ko00300	evm.model.ChaUn26279.1	K01586
Metabolism	Metabolism of cofactors and vitamins	Thiamine metabolism	0.866273	0.962525	ko00730	LJ.29834.1	K00939
Metabolism	Carbohydrate metabolism	Pentose phosphate pathway	0.874351	0.962588	ko00030	LJ.60.1;LJ.729.1;LJ.18488.1	K00036+K00850+K01810
Genetic Information Processing	Folding, sorting and degradation	Ubiquitin mediated proteolysis	0.886149	0.964327	ko04120	LJ.4164.1;LJ.10564.1;LJ.12995.1;evm.model.Cha09g001950;evm.model.Cha11g000560;LJ.25786.1;LJ.26884.1;LJ.32088.1	K03094+K10592+K03868+K10688+K10581+K03347+K03869+K10592
Genetic Information Processing	Translation	Ribosome biogenesis in eukaryotes	0.9095	0.964327	ko03008	LJ.3083.1;evm.model.Cha08g003490;LJ.27565.1;LJ.29449.1;LJ.35607.1	K03115+K14574+K03264+K14290+K14550
Metabolism	Carbohydrate metabolism	Inositol phosphate metabolism	0.910327	0.964327	ko00562	evm.model.Cha02g018040;LJ.13251.2;LJ.26893.1;evm.model.ChaUn13598.1	K01803+K22913+K22913+K01092
Metabolism	Glycan biosynthesis and metabolism	Other glycan degradation	0.913226	0.964327	ko00511	LJ.2007.1	K01191
Genetic Information Processing	Transcription	Basal transcription factors	0.918003	0.964327	ko03022	LJ.786.1;LJ.37827.1	K03137+K03134
Metabolism	Glycan biosynthesis and metabolism	Various types of N-glycan biosynthesis	0.924146	0.964327	ko00513	LJ.4951.1;evm.model.Cha11g014080	K00726+K12668
Metabolism	Glycan biosynthesis and metabolism	Glycosylphosphatidylinositol(GPI)-anchor biosynthesis	0.94506	0.976871	ko00563	LJ.4426.1	K05284
Metabolism	Amino acid metabolism	Arginine biosynthesis	0.952449	0.976871	ko00220	LJ.33610.1	K14682
Genetic Information Processing	Folding, sorting and degradation	SNARE interactions in vesicular transport	0.968429	0.984843	ko04130	LJ.29650.1	K08506
Metabolism	Amino acid metabolism	Tryptophan metabolism	0.983541	0.991806	ko00380	LJ.19724.1	K00128
Genetic Information Processing	Translation	Ribosome	0.999412	0.999412	ko03010	LJ.208.1;LJ.6095.2;LJ.10673.1;LJ.20498.1;LJ.24823.1;LJ.32785.1;LJ.36176.1	K02930+K02935+K02941+K02893+K02958+K02959+K02984
